# Supplementary material for: Diethyl 2,2′-[(5-dimethyl­amino-1-naphth­yl)sulfonyl­imino]diacetate
Source: Acta Crystallogr Sect E Struct Rep Online. 2009 Oct 17;65(Pt 11):o2752. doi: 10.1107/S1600536809041476 (PMC2971309; doi:10.1107/S1600536809041476)
Supplement: Supplementary file 1 [file e-65-o2752-sup1.cif]

##############################################################################
###                                                                        ###
###        Electronic paper (Acta Crystallographica Section E)             ###
###                                                                        ###
##############################################################################
#                                                                            #
# This CIF contains the data in a paper accepted for publication in Acta     #
# Crystallographica Section E. It conforms to the requirements of Notes      #
# for Authors for Section E, and has been peer reviewed under the auspices   #
# of the IUCr Commission on Journals.                                        #
#                                                                            #
# Full details of the Crystallographic Information File format               #
# are given in the paper "The Crystallographic Information File (CIF):       #
# a New Standard Archive File for Crystallography" by S. R. Hall, F. H.      #
# Allen and I. D. Brown [Acta Cryst. (1991), A47, 655-685].                  #
#                                                                            #
# The current version of the core CIF dictionary is obtainable from          #
# ftp://ftp.iucr.org/pub/cif_core.dic. The current version number is 2.4.    #
#                                                                            #
# Software is freely available for graphical display of the structure(s) in  #
# this CIF.  For information consult the CIF home page http://www.iucr.org/  #
# cif/home.html                                                              #
#                                                                            #
# This file may be used for bona fide research purposes within the           #
# scientific community so long as proper attribution is given to the journal # 
# article from which it was obtained.                                        #
#                                                                            #
##############################################################################
                                             
data_global
_audit_creation_method     'form.cif (version 2.0)'
_journal_data_validation_number     ?
_journal_date_recd_electronic     2009-09-23
_journal_date_accepted     2009-10-11
_journal_name_full     'Acta Crystallographica, Section E'
_journal_year     2009
_journal_volume     65
_journal_issue     11
_journal_page_first     o2752
_journal_page_last     o2752
_journal_paper_category     QO
_journal_coeditor_code     LH2912
_publ_contact_author_name     'Prof. Zhang, Yong'
_publ_contact_author_address
;
      School of Chemical and Materials Engineering
      Huangshi Institute of Technology
      Huangshi 435003
      People's Republic of China
;
_publ_contact_author_email     'zy0340907@yahoo.com.cn'
_publ_contact_author_fax     ?
_publ_contact_author_phone     '0086-0714-6367957'
_publ_section_title
;
Diethyl 2,2'-[(5-dimethylamino-1-naphthyl)sulfonylimino]diacetate
;
loop_
    _publ_author_name
    _publ_author_address
    'Zhang, Yong'
;     School of Chemical and Materials Engineering
      Huangshi Institute of Technology
      Huangshi 435003
      People's Republic of China
;
    'Qu, Yuan'
;      School of Chemical and Materials Engineering
      Huangshi Institute of Technology
      Huangshi 435003
      People's Republic of China
;
    'Liu, Ting'
;     School of Chemical and Materials Engineering
      Huangshi Institute of Technology
      Huangshi 435003
      People's Republic of China
;
data_I
_audit_creation_method     SHELXL-97
_chemical_name_systematic
;
Diethyl 2,2'-[(5-dimethylamino-1-naphthyl)sulfonylimino]diacetate
;
_chemical_name_common     ?
_chemical_formula_moiety     'C20 H26 N2 O6 S'
_chemical_formula_sum     'C20 H26 N2 O6 S'
_chemical_formula_iupac     'C20 H26 N2 O6 S'
_chemical_formula_weight     422.49
_chemical_melting_point     ?
_symmetry_cell_setting     Monoclinic
_symmetry_space_group_name_H-M     'P 21/c'
_symmetry_space_group_name_Hall     '-P 2ybc'
loop_
    _symmetry_equiv_pos_as_xyz
    'x, y, z'
    '-x, y+1/2, -z+1/2'
    '-x, -y, -z'
    'x, -y-1/2, z-1/2'
_cell_length_a     13.1266(9)
_cell_length_b     8.4592(5)
_cell_length_c     19.3206(12)
_cell_angle_alpha     90.00
_cell_angle_beta     93.5300(10)
_cell_angle_gamma     90.00
_cell_volume     2141.3(2)
_cell_formula_units_Z     4
_cell_measurement_reflns_used     7099
_cell_measurement_theta_min     2.41
_cell_measurement_theta_max     27.83
_cell_measurement_temperature     298(2)
_exptl_crystal_description     block
_exptl_crystal_colour     yellow
_exptl_crystal_size_max     0.20
_exptl_crystal_size_mid     0.20
_exptl_crystal_size_min     0.20
_exptl_crystal_density_diffrn     1.311
_exptl_crystal_density_meas     ?
_exptl_crystal_density_method     'not measured'
_exptl_crystal_F_000     896
_exptl_absorpt_coefficient_mu     0.189
_exptl_absorpt_correction_type     multi-scan
_exptl_absorpt_process_details     '(SADABS; Sheldrick, 1996)'
_exptl_absorpt_correction_T_min     0.9704
_exptl_absorpt_correction_T_max     0.9813
_exptl_special_details
;
;
_diffrn_ambient_temperature     298(2)
_diffrn_radiation_type     MoK\a
_diffrn_radiation_wavelength     0.71073
_diffrn_radiation_source     'fine-focus sealed tube'
_diffrn_radiation_monochromator     graphite
_diffrn_measurement_device_type     'Bruker SMART CCD'
_diffrn_measurement_method     '\f and \w'
_diffrn_detector_area_resol_mean     ?
_diffrn_reflns_number     16359
_diffrn_reflns_av_R_equivalents     0.0402
_diffrn_reflns_av_sigmaI/netI     0.0281
_diffrn_reflns_theta_min     2.54
_diffrn_reflns_theta_max     26.00
_diffrn_reflns_theta_full     26.00
_diffrn_measured_fraction_theta_max     0.999
_diffrn_measured_fraction_theta_full     0.999
_diffrn_reflns_limit_h_min     -15
_diffrn_reflns_limit_h_max     16
_diffrn_reflns_limit_k_min     -10
_diffrn_reflns_limit_k_max     10
_diffrn_reflns_limit_l_min     -23
_diffrn_reflns_limit_l_max     23
_diffrn_standards_number     ?
_diffrn_standards_interval_count     ?
_diffrn_standards_interval_time     ?
_diffrn_standards_decay_%     ?
_refine_special_details
;
Refinement of <i>F</i>^2^ against ALL reflections. The weighted <i>R</i>-factor
<i>wR</i> and goodness of fit <i>S</i> are based on <i>F</i>^2^, conventional
<i>R</i>-factors <i>R</i> are based on <i>F</i>, with <i>F</i> set to zero for
negative <i>F</i>^2^. The threshold expression of <i>F</i>^2^ >
\s(<i>F</i>^2^) is used only for calculating <i>R</i>-factors(gt) <i>etc</i>.
and is not relevant to the choice of reflections for refinement.
<i>R</i>-factors based on <i>F</i>^2^ are statistically about twice as large
as those based on <i>F</i>, and <i>R</i>- factors based on ALL data will be
even larger.
;
_reflns_number_total     4201
_reflns_number_gt     3705
_reflns_threshold_expression     I>2\s(I)
_refine_ls_structure_factor_coef     Fsqd
_refine_ls_matrix_type     full
_refine_ls_R_factor_all     0.0590
_refine_ls_R_factor_gt     0.0527
_refine_ls_wR_factor_gt     0.1403
_refine_ls_wR_factor_ref     0.1451
_refine_ls_goodness_of_fit_ref     1.052
_refine_ls_restrained_S_all     1.073
_refine_ls_number_reflns     4201
_refine_ls_number_parameters     306
_refine_ls_number_restraints     12
_refine_ls_hydrogen_treatment     constr
_refine_ls_weighting_scheme     calc
_refine_ls_weighting_details
         'calc w=1/[\s^2^(Fo^2^)+(0.0753P)^2^+0.7093P] where P=(Fo^2^+2Fc^2^)/3'
_atom_sites_solution_hydrogens     geom
_atom_sites_solution_primary     direct
_atom_sites_solution_secondary     difmap
_refine_ls_shift/su_max     0.000
_refine_ls_shift/su_mean     0.000
_refine_diff_density_max     0.347
_refine_diff_density_min     -0.273
_refine_ls_extinction_method     none
_refine_ls_extinction_coef     ?
loop_
    _atom_type_symbol
    _atom_type_description
    _atom_type_scat_dispersion_real
    _atom_type_scat_dispersion_imag
    _atom_type_scat_source
    'C' 'C' 0.0033 0.0016
                         'International Tables Vol C Tables 4.2.6.8 and 6.1.1.4'
    'H' 'H' 0.0000 0.0000
                         'International Tables Vol C Tables 4.2.6.8 and 6.1.1.4'
    'N' 'N' 0.0061 0.0033
                         'International Tables Vol C Tables 4.2.6.8 and 6.1.1.4'
    'O' 'O' 0.0106 0.0060
                         'International Tables Vol C Tables 4.2.6.8 and 6.1.1.4'
    'S' 'S' 0.1246 0.1234
                         'International Tables Vol C Tables 4.2.6.8 and 6.1.1.4'
_computing_data_collection     'SMART (Bruker, 2007)'
_computing_cell_refinement     'SAINT-Plus (Bruker, 2007)'
_computing_data_reduction     'SAINT-Plus (Bruker, 2007)'
_computing_structure_solution     'SHELXS97 (Sheldrick, 2008)'
_computing_structure_refinement     'SHELXL97 (Sheldrick, 2008)'
_computing_molecular_graphics     'PLATON (Spek, 2009)'
_computing_publication_material     'SHELXTL (Sheldrick, 2008)'
loop_
    _atom_site_type_symbol
    _atom_site_label
    _atom_site_fract_x
    _atom_site_fract_y
    _atom_site_fract_z
    _atom_site_U_iso_or_equiv
    _atom_site_adp_type
    _atom_site_calc_flag
    _atom_site_refinement_flags
    _atom_site_occupancy
    _atom_site_disorder_assembly
    _atom_site_disorder_group
    C C1 0.95264(17) 0.5912(3) 0.37909(11) 0.0578(5) Uani d . 1 . .
    C C2 1.02352(18) 0.4871(3) 0.35796(14) 0.0715(7) Uani d . 1 . .
    H H2 1.0911 0.4969 0.3750 0.086 Uiso calc R 1 . .
    C C3 0.99669(18) 0.3659(3) 0.31122(15) 0.0737(7) Uani d . 1 . .
    H H3 1.0466 0.2959 0.2981 0.088 Uiso calc R 1 . .
    C C4 0.89929(16) 0.3482(3) 0.28453(13) 0.0622(6) Uani d . 1 . .
    H H4 0.8836 0.2689 0.2523 0.075 Uiso calc R 1 . .
    C C5 0.82149(15) 0.4499(2) 0.30558(10) 0.0466(4) Uani d . 1 . .
    C C6 0.71621(15) 0.4373(2) 0.28232(10) 0.0446(4) Uani d . 1 . .
    C C7 0.64297(16) 0.5326(2) 0.30780(11) 0.0522(5) Uani d . 1 . .
    H H7 0.5752 0.5227 0.2912 0.063 Uiso calc R 1 . .
    C C8 0.67007(17) 0.6443(3) 0.35867(12) 0.0588(5) Uani d . 1 . .
    H H8 0.6200 0.7065 0.3771 0.071 Uiso calc R 1 . .
    C C9 0.76932(17) 0.6628(3) 0.38138(12) 0.0575(5) Uani d . 1 . .
    H H9 0.7861 0.7382 0.4153 0.069 Uiso calc R 1 . .
    C C10 0.84776(15) 0.5708(2) 0.35492(10) 0.0490(5) Uani d . 1 . .
    C C11 0.9684(3) 0.8725(4) 0.39713(18) 0.0941(10) Uani d . 1 . .
    H H11A 1.0269 0.8936 0.3712 0.141 Uiso calc R 1 . .
    H H11B 0.9651 0.9487 0.4337 0.141 Uiso calc R 1 . .
    H H11C 0.9076 0.8794 0.3669 0.141 Uiso calc R 1 . .
    C C12 1.0732(2) 0.6972(5) 0.46859(16) 0.0957(10) Uani d . 1 . .
    H H12A 1.0791 0.5906 0.4854 0.144 Uiso calc R 1 . .
    H H12B 1.0742 0.7688 0.5072 0.144 Uiso calc R 1 . .
    H H12C 1.1293 0.7203 0.4406 0.144 Uiso calc R 1 . .
    C C13 0.59995(17) 0.1130(3) 0.32052(11) 0.0548(5) Uani d . 1 . .
    H H13A 0.5668 0.0108 0.3159 0.066 Uiso calc R 1 . .
    H H13B 0.5478 0.1937 0.3136 0.066 Uiso calc R 1 . .
    C C14 0.64919(19) 0.1283(3) 0.39272(12) 0.0588(5) Uani d . 1 A .
    C C15 0.6061(8) 0.1733(7) 0.5102(2) 0.0874(19) Uani d PD 0.857(16) A 1
    H H15A 0.6740 0.1337 0.5230 0.105 Uiso calc PR 0.857(16) A 1
    H H15B 0.5583 0.1241 0.5399 0.105 Uiso calc PR 0.857(16) A 1
    C C16 0.6032(10) 0.3472(8) 0.5176(3) 0.149(4) Uani d PD 0.857(16) A 1
    H H16A 0.6565 0.3935 0.4925 0.223 Uiso calc PR 0.857(16) A 1
    H H16B 0.6128 0.3748 0.5658 0.223 Uiso calc PR 0.857(16) A 1
    H H16C 0.5383 0.3861 0.4994 0.223 Uiso calc PR 0.857(16) A 1
    C C17 0.73411(17) -0.0060(3) 0.24933(12) 0.0552(5) Uani d . 1 . .
    H H17A 0.7484 -0.0699 0.2905 0.066 Uiso calc R 1 . .
    H H17B 0.7988 0.0315 0.2339 0.066 Uiso calc R 1 . .
    C C18 0.68302(16) -0.1075(2) 0.19336(11) 0.0520(5) Uani d . 1 B .
    C C19 0.7087(7) -0.2942(12) 0.1072(5) 0.073(3) Uani d PD 0.517(14) B 1
    H H19A 0.6722 -0.2204 0.0762 0.088 Uiso calc PR 0.517(14) B 1
    H H19B 0.6624 -0.3784 0.1185 0.088 Uiso calc PR 0.517(14) B 1
    C C20 0.8001(6) -0.3609(15) 0.0734(5) 0.100(3) Uani d PD 0.517(14) B 1
    H H20A 0.8432 -0.2759 0.0600 0.150 Uiso calc PR 0.517(14) B 1
    H H20B 0.7776 -0.4207 0.0331 0.150 Uiso calc PR 0.517(14) B 1
    H H20C 0.8378 -0.4285 0.1057 0.150 Uiso calc PR 0.517(14) B 1
    C C15' 0.626(2) 0.223(5) 0.4978(12) 0.069(9) Uani d PD 0.143(16) A 2
    H H15C 0.6659 0.3117 0.4825 0.083 Uiso calc PR 0.143(16) A 2
    H H15D 0.6711 0.1531 0.5253 0.083 Uiso calc PR 0.143(16) A 2
    C C16' 0.539(3) 0.281(6) 0.5403(16) 0.122(14) Uani d PD 0.143(16) A 2
    H H16D 0.5088 0.3735 0.5189 0.182 Uiso calc PR 0.143(16) A 2
    H H16E 0.5652 0.3060 0.5864 0.182 Uiso calc PR 0.143(16) A 2
    H H16F 0.4883 0.1993 0.5421 0.182 Uiso calc PR 0.143(16) A 2
    C C19' 0.7221(11) -0.3420(9) 0.1268(4) 0.069(3) Uani d PD 0.483(14) B 2
    H H19C 0.6507 -0.3697 0.1290 0.083 Uiso calc PR 0.483(14) B 2
    H H19D 0.7638 -0.4342 0.1382 0.083 Uiso calc PR 0.483(14) B 2
    C C20' 0.7438(12) -0.2768(12) 0.0564(4) 0.101(4) Uani d PD 0.483(14) B 2
    H H20D 0.7039 -0.1831 0.0474 0.152 Uiso calc PR 0.483(14) B 2
    H H20E 0.7263 -0.3544 0.0215 0.152 Uiso calc PR 0.483(14) B 2
    H H20F 0.8150 -0.2515 0.0556 0.152 Uiso calc PR 0.483(14) B 2
    N N1 0.97658(16) 0.7153(3) 0.42652(11) 0.0706(6) Uani d . 1 . .
    N N2 0.67264(13) 0.1287(2) 0.26716(9) 0.0524(4) Uani d . 1 . .
    O O1 0.74296(13) 0.2660(2) 0.16995(8) 0.0631(4) Uani d . 1 . .
    O O2 0.56924(12) 0.3303(2) 0.20057(8) 0.0635(4) Uani d . 1 . .
    O O3 0.73809(15) 0.1308(3) 0.40732(10) 0.0988(7) Uani d . 1 . .
    O O4 0.57813(15) 0.1376(3) 0.43757(9) 0.0934(7) Uani d D 1 . .
    O O5 0.59653(12) -0.0973(2) 0.17180(10) 0.0751(5) Uani d . 1 . .
    O O6 0.74949(13) -0.2111(2) 0.17216(11) 0.0783(6) Uani d D 1 . .
    S S1 0.67202(4) 0.28980(6) 0.22222(3) 0.04759(18) Uani d . 1 . .
loop_
    _atom_site_aniso_label
    _atom_site_aniso_U_11
    _atom_site_aniso_U_22
    _atom_site_aniso_U_33
    _atom_site_aniso_U_12
    _atom_site_aniso_U_13
    _atom_site_aniso_U_23
    C1 0.0469(12) 0.0728(14) 0.0531(12) -0.0099(10) -0.0019(9) 0.0004(10)
    C2 0.0377(12) 0.0952(19) 0.0807(17) -0.0057(12) -0.0047(11) -0.0049(14)
    C3 0.0409(12) 0.0834(18) 0.0969(19) 0.0088(12) 0.0039(12) -0.0136(15)
    C4 0.0439(12) 0.0645(13) 0.0783(15) 0.0032(10) 0.0028(10) -0.0126(12)
    C5 0.0390(10) 0.0492(10) 0.0516(11) -0.0017(8) 0.0024(8) 0.0026(9)
    C6 0.0416(10) 0.0439(10) 0.0479(10) -0.0013(8) -0.0012(8) 0.0002(8)
    C7 0.0409(11) 0.0525(11) 0.0625(12) 0.0024(9) -0.0020(9) -0.0013(10)
    C8 0.0492(12) 0.0585(12) 0.0691(14) 0.0070(10) 0.0073(10) -0.0115(11)
    C9 0.0574(13) 0.0585(12) 0.0567(12) -0.0042(10) 0.0027(10) -0.0115(10)
    C10 0.0433(11) 0.0553(11) 0.0481(11) -0.0033(9) -0.0003(8) 0.0032(9)
    C11 0.094(2) 0.086(2) 0.100(2) -0.0227(17) -0.0109(18) -0.0207(18)
    C12 0.0681(18) 0.139(3) 0.0770(18) -0.0235(18) -0.0197(14) -0.0136(18)
    C13 0.0504(12) 0.0551(12) 0.0586(12) -0.0068(9) 0.0010(9) -0.0018(10)
    C14 0.0591(14) 0.0581(13) 0.0587(13) 0.0007(11) 0.0002(11) -0.0021(10)
    C15 0.106(4) 0.108(4) 0.048(2) 0.013(3) 0.008(2) 0.010(2)
    C16 0.252(12) 0.115(4) 0.075(3) 0.068(5) -0.026(4) -0.014(3)
    C17 0.0509(12) 0.0492(11) 0.0642(13) 0.0078(9) -0.0064(10) -0.0050(9)
    C18 0.0450(12) 0.0507(11) 0.0612(12) -0.0067(9) 0.0104(9) -0.0046(9)
    C19 0.070(4) 0.055(5) 0.093(7) 0.002(4) -0.003(5) -0.027(5)
    C20 0.091(5) 0.108(7) 0.103(5) 0.003(4) 0.019(4) -0.038(5)
    C15' 0.078(16) 0.09(2) 0.044(12) 0.002(13) 0.007(11) 0.002(13)
    C16' 0.11(3) 0.13(3) 0.12(2) 0.04(2) -0.006(19) 0.01(2)
    C19' 0.092(7) 0.044(4) 0.074(4) -0.011(4) 0.018(4) -0.005(3)
    C20' 0.153(11) 0.085(6) 0.067(4) -0.032(6) 0.025(5) -0.010(4)
    N1 0.0575(12) 0.0899(16) 0.0630(12) -0.0152(11) -0.0086(9) -0.0105(11)
    N2 0.0545(10) 0.0458(9) 0.0570(10) 0.0032(8) 0.0041(8) -0.0042(8)
    O1 0.0666(10) 0.0730(10) 0.0499(8) 0.0011(8) 0.0046(7) -0.0043(7)
    O2 0.0521(9) 0.0667(9) 0.0688(10) 0.0086(7) -0.0194(7) -0.0052(8)
    O3 0.0622(12) 0.161(2) 0.0711(12) 0.0146(13) -0.0128(9) -0.0102(13)
    O4 0.0767(13) 0.1434(19) 0.0607(11) -0.0036(13) 0.0095(9) -0.0127(12)
    O5 0.0455(9) 0.0878(12) 0.0910(12) -0.0035(8) -0.0051(8) -0.0257(10)
    O6 0.0566(10) 0.0703(11) 0.1090(14) -0.0017(8) 0.0126(9) -0.0396(10)
    S1 0.0445(3) 0.0501(3) 0.0474(3) 0.0023(2) -0.0045(2) -0.0020(2)
_geom_special_details
;
All e.s.d.'s (except the e.s.d. in the dihedral angle between two l.s. planes)
are estimated using the full covariance matrix. The cell e.s.d.'s are taken
into account individually in the estimation of e.s.d.'s in distances, angles
and torsion angles; correlations between e.s.d.'s in cell parameters are only
used when they are defined by crystal symmetry. An approximate (isotropic)
treatment of cell e.s.d.'s is used for estimating e.s.d.'s involving l.s.
planes.
;
loop_
    _geom_bond_atom_site_label_1
    _geom_bond_atom_site_label_2
    _geom_bond_site_symmetry_2
    _geom_bond_distance
    _geom_bond_publ_flag
    C1 C2 . 1.362(4) ?
    C1 N1 . 1.416(3) ?
    C1 C10 . 1.437(3) ?
    C2 C3 . 1.397(4) ?
    C2 H2 . 0.9300 ?
    C3 C4 . 1.357(3) ?
    C3 H3 . 0.9300 ?
    C4 C5 . 1.414(3) ?
    C4 H4 . 0.9300 ?
    C5 C10 . 1.426(3) ?
    C5 C6 . 1.431(3) ?
    C6 C7 . 1.369(3) ?
    C6 S1 . 1.777(2) ?
    C7 C8 . 1.394(3) ?
    C7 H7 . 0.9300 ?
    C8 C9 . 1.358(3) ?
    C8 H8 . 0.9300 ?
    C9 C10 . 1.412(3) ?
    C9 H9 . 0.9300 ?
    C11 N1 . 1.447(4) ?
    C11 H11A . 0.9600 ?
    C11 H11B . 0.9600 ?
    C11 H11C . 0.9600 ?
    C12 N1 . 1.472(3) ?
    C12 H12A . 0.9600 ?
    C12 H12B . 0.9600 ?
    C12 H12C . 0.9600 ?
    C13 N2 . 1.453(3) ?
    C13 C14 . 1.506(3) ?
    C13 H13A . 0.9700 ?
    C13 H13B . 0.9700 ?
    C14 O3 . 1.184(3) ?
    C14 O4 . 1.314(3) ?
    C15 O4 . 1.460(5) ?
    C15 C16 . 1.478(7) ?
    C15 H15A . 0.9700 ?
    C15 H15B . 0.9700 ?
    C16 H16A . 0.9600 ?
    C16 H16B . 0.9600 ?
    C16 H16C . 0.9600 ?
    C17 N2 . 1.450(3) ?
    C17 C18 . 1.506(3) ?
    C17 H17A . 0.9700 ?
    C17 H17B . 0.9700 ?
    C18 O5 . 1.188(3) ?
    C18 O6 . 1.319(3) ?
    C19 O6 . 1.509(7) ?
    C19 C20 . 1.510(8) ?
    C19 H19A . 0.9700 ?
    C19 H19B . 0.9700 ?
    C20 H20A . 0.9600 ?
    C20 H20B . 0.9600 ?
    C20 H20C . 0.9600 ?
    C15' O4 . 1.477(10) ?
    C15' C16' . 1.529(10) ?
    C15' H15C . 0.9700 ?
    C15' H15D . 0.9700 ?
    C16' H16D . 0.9600 ?
    C16' H16E . 0.9600 ?
    C16' H16F . 0.9600 ?
    C19' O6 . 1.444(8) ?
    C19' C20' . 1.511(8) ?
    C19' H19C . 0.9700 ?
    C19' H19D . 0.9700 ?
    C20' H20D . 0.9600 ?
    C20' H20E . 0.9600 ?
    C20' H20F . 0.9600 ?
    N2 S1 . 1.6160(18) ?
    O1 S1 . 1.4295(17) ?
    O2 S1 . 1.4292(15) ?
loop_
    _geom_angle_atom_site_label_1
    _geom_angle_atom_site_label_2
    _geom_angle_atom_site_label_3
    _geom_angle_site_symmetry_1
    _geom_angle_site_symmetry_3
    _geom_angle
    _geom_angle_publ_flag
    C2 C1 N1 . . 123.0(2) ?
    C2 C1 C10 . . 118.9(2) ?
    N1 C1 C10 . . 118.0(2) ?
    C1 C2 C3 . . 121.2(2) ?
    C1 C2 H2 . . 119.4 ?
    C3 C2 H2 . . 119.4 ?
    C4 C3 C2 . . 121.4(2) ?
    C4 C3 H3 . . 119.3 ?
    C2 C3 H3 . . 119.3 ?
    C3 C4 C5 . . 120.2(2) ?
    C3 C4 H4 . . 119.9 ?
    C5 C4 H4 . . 119.9 ?
    C4 C5 C10 . . 118.66(19) ?
    C4 C5 C6 . . 124.39(19) ?
    C10 C5 C6 . . 116.92(18) ?
    C7 C6 C5 . . 121.96(18) ?
    C7 C6 S1 . . 116.10(15) ?
    C5 C6 S1 . . 121.85(15) ?
    C6 C7 C8 . . 119.89(19) ?
    C6 C7 H7 . . 120.1 ?
    C8 C7 H7 . . 120.1 ?
    C9 C8 C7 . . 120.3(2) ?
    C9 C8 H8 . . 119.9 ?
    C7 C8 H8 . . 119.9 ?
    C8 C9 C10 . . 121.7(2) ?
    C8 C9 H9 . . 119.1 ?
    C10 C9 H9 . . 119.1 ?
    C9 C10 C5 . . 119.07(18) ?
    C9 C10 C1 . . 121.5(2) ?
    C5 C10 C1 . . 119.39(19) ?
    N1 C11 H11A . . 109.5 ?
    N1 C11 H11B . . 109.5 ?
    H11A C11 H11B . . 109.5 ?
    N1 C11 H11C . . 109.5 ?
    H11A C11 H11C . . 109.5 ?
    H11B C11 H11C . . 109.5 ?
    N1 C12 H12A . . 109.5 ?
    N1 C12 H12B . . 109.5 ?
    H12A C12 H12B . . 109.5 ?
    N1 C12 H12C . . 109.5 ?
    H12A C12 H12C . . 109.5 ?
    H12B C12 H12C . . 109.5 ?
    N2 C13 C14 . . 112.71(18) ?
    N2 C13 H13A . . 109.0 ?
    C14 C13 H13A . . 109.0 ?
    N2 C13 H13B . . 109.0 ?
    C14 C13 H13B . . 109.0 ?
    H13A C13 H13B . . 107.8 ?
    O3 C14 O4 . . 124.8(2) ?
    O3 C14 C13 . . 125.6(2) ?
    O4 C14 C13 . . 109.5(2) ?
    O4 C15 C16 . . 107.0(4) ?
    O4 C15 H15A . . 110.3 ?
    C16 C15 H15A . . 110.3 ?
    O4 C15 H15B . . 110.3 ?
    C16 C15 H15B . . 110.3 ?
    H15A C15 H15B . . 108.6 ?
    N2 C17 C18 . . 112.89(18) ?
    N2 C17 H17A . . 109.0 ?
    C18 C17 H17A . . 109.0 ?
    N2 C17 H17B . . 109.0 ?
    C18 C17 H17B . . 109.0 ?
    H17A C17 H17B . . 107.8 ?
    O5 C18 O6 . . 125.1(2) ?
    O5 C18 C17 . . 125.7(2) ?
    O6 C18 C17 . . 109.14(19) ?
    O6 C19 C20 . . 106.4(6) ?
    O6 C19 H19A . . 110.4 ?
    C20 C19 H19A . . 110.4 ?
    O6 C19 H19B . . 110.4 ?
    C20 C19 H19B . . 110.4 ?
    H19A C19 H19B . . 108.6 ?
    O4 C15' C16' . . 106.3(13) ?
    O4 C15' H15C . . 110.5 ?
    C16' C15' H15C . . 110.5 ?
    O4 C15' H15D . . 110.5 ?
    C16' C15' H15D . . 110.5 ?
    H15C C15' H15D . . 108.7 ?
    C15' C16' H16D . . 109.5 ?
    C15' C16' H16E . . 109.5 ?
    H16D C16' H16E . . 109.5 ?
    C15' C16' H16F . . 109.5 ?
    H16D C16' H16F . . 109.5 ?
    H16E C16' H16F . . 109.5 ?
    O6 C19' C20' . . 102.3(6) ?
    O6 C19' H19C . . 111.3 ?
    C20' C19' H19C . . 111.3 ?
    O6 C19' H19D . . 111.3 ?
    C20' C19' H19D . . 111.3 ?
    H19C C19' H19D . . 109.2 ?
    C19' C20' H20D . . 109.5 ?
    C19' C20' H20E . . 109.5 ?
    H20D C20' H20E . . 109.5 ?
    C19' C20' H20F . . 109.5 ?
    H20D C20' H20F . . 109.5 ?
    H20E C20' H20F . . 109.5 ?
    C1 N1 C11 . . 114.8(2) ?
    C1 N1 C12 . . 115.4(2) ?
    C11 N1 C12 . . 110.7(2) ?
    C17 N2 C13 . . 119.76(18) ?
    C17 N2 S1 . . 121.31(15) ?
    C13 N2 S1 . . 118.44(14) ?
    C14 O4 C15 . . 120.0(4) ?
    C14 O4 C15' . . 105.2(9) ?
    C18 O6 C19' . . 123.6(6) ?
    C18 O6 C19 . . 111.1(4) ?
    O2 S1 O1 . . 118.12(10) ?
    O2 S1 N2 . . 109.44(10) ?
    O1 S1 N2 . . 106.18(9) ?
    O2 S1 C6 . . 106.70(9) ?
    O1 S1 C6 . . 111.09(10) ?
    N2 S1 C6 . . 104.51(9) ?
loop_
    _geom_torsion_atom_site_label_1
    _geom_torsion_atom_site_label_2
    _geom_torsion_atom_site_label_3
    _geom_torsion_atom_site_label_4
    _geom_torsion_site_symmetry_1
    _geom_torsion_site_symmetry_2
    _geom_torsion_site_symmetry_3
    _geom_torsion_site_symmetry_4
    _geom_torsion
    _geom_torsion_publ_flag
    N1 C1 C2 C3 . . . . 179.8(2) ?
    C10 C1 C2 C3 . . . . 2.7(4) ?
    C1 C2 C3 C4 . . . . 0.7(4) ?
    C2 C3 C4 C5 . . . . -2.2(4) ?
    C3 C4 C5 C10 . . . . 0.2(4) ?
    C3 C4 C5 C6 . . . . -177.7(2) ?
    C4 C5 C6 C7 . . . . 175.7(2) ?
    C10 C5 C6 C7 . . . . -2.3(3) ?
    C4 C5 C6 S1 . . . . -0.8(3) ?
    C10 C5 C6 S1 . . . . -178.75(15) ?
    C5 C6 C7 C8 . . . . -1.0(3) ?
    S1 C6 C7 C8 . . . . 175.69(17) ?
    C6 C7 C8 C9 . . . . 2.2(3) ?
    C7 C8 C9 C10 . . . . -0.2(4) ?
    C8 C9 C10 C5 . . . . -3.2(3) ?
    C8 C9 C10 C1 . . . . 179.9(2) ?
    C4 C5 C10 C9 . . . . -173.8(2) ?
    C6 C5 C10 C9 . . . . 4.3(3) ?
    C4 C5 C10 C1 . . . . 3.2(3) ?
    C6 C5 C10 C1 . . . . -178.75(18) ?
    C2 C1 C10 C9 . . . . 172.3(2) ?
    N1 C1 C10 C9 . . . . -4.9(3) ?
    C2 C1 C10 C5 . . . . -4.6(3) ?
    N1 C1 C10 C5 . . . . 178.17(19) ?
    N2 C13 C14 O3 . . . . -10.0(4) ?
    N2 C13 C14 O4 . . . . 170.3(2) ?
    N2 C17 C18 O5 . . . . -10.7(3) ?
    N2 C17 C18 O6 . . . . 169.75(19) ?
    C2 C1 N1 C11 . . . . 111.9(3) ?
    C10 C1 N1 C11 . . . . -71.0(3) ?
    C2 C1 N1 C12 . . . . -18.7(4) ?
    C10 C1 N1 C12 . . . . 158.4(2) ?
    C18 C17 N2 C13 . . . . 88.7(2) ?
    C18 C17 N2 S1 . . . . -83.1(2) ?
    C14 C13 N2 C17 . . . . 81.6(2) ?
    C14 C13 N2 S1 . . . . -106.41(19) ?
    O3 C14 O4 C15 . . . . 8.1(5) ?
    C13 C14 O4 C15 . . . . -172.2(3) ?
    O3 C14 O4 C15' . . . . 26(2) ?
    C13 C14 O4 C15' . . . . -155(2) ?
    C16 C15 O4 C14 . . . . 90.1(10) yes
    C16 C15 O4 C15' . . . . 39(4) ?
    C16' C15' O4 C14 . . . . 163(3) ?
    C16' C15' O4 C15 . . . . -62(3) ?
    O5 C18 O6 C19' . . . . -9.6(5) ?
    C17 C18 O6 C19' . . . . 170.0(4) ?
    O5 C18 O6 C19 . . . . 11.4(6) ?
    C17 C18 O6 C19 . . . . -169.0(6) ?
    C20' C19' O6 C18 . . . . 95.9(12) ?
    C20' C19' O6 C19 . . . . 34.6(15) ?
    C20 C19 O6 C18 . . . . 159.6(9) yes
    C20 C19 O6 C19' . . . . -72.0(19) ?
    C17 N2 S1 O2 . . . . 126.11(17) ?
    C13 N2 S1 O2 . . . . -45.80(18) ?
    C17 N2 S1 O1 . . . . -2.41(19) ?
    C13 N2 S1 O1 . . . . -174.32(15) ?
    C17 N2 S1 C6 . . . . -119.93(17) ?
    C13 N2 S1 C6 . . . . 68.16(17) ?
    C7 C6 S1 O2 . . . . 14.37(19) ?
    C5 C6 S1 O2 . . . . -168.98(16) ?
    C7 C6 S1 O1 . . . . 144.39(16) ?
    C5 C6 S1 O1 . . . . -38.95(19) ?
    C7 C6 S1 N2 . . . . -101.51(17) ?
    C5 C6 S1 N2 . . . . 75.14(17) ?
loop_
    _geom_hbond_atom_site_label_D
    _geom_hbond_atom_site_label_H
    _geom_hbond_atom_site_label_A
    _geom_hbond_site_symmetry_A
    _geom_hbond_distance_DH
    _geom_hbond_distance_HA
    _geom_hbond_distance_DA
    _geom_hbond_angle_DHA
    C4 H4 O1 . 0.93 2.36 3.006(3) 126.1
    C13 H13A O2 2_645 0.97 2.36 3.272(3) 157.3
