# Supplementary material for: Diethyl 2,2′-[(5-dimethyl­amino-1-naphth­yl)sulfonyl­imino]diacetate
Source: Acta Crystallogr Sect E Struct Rep Online. 2009 Oct 17;65(Pt 11):o2752. doi: 10.1107/S1600536809041476 (PMC2971309; doi:10.1107/S1600536809041476)
Supplement: Supplementary file 2 [file e-65-o2752-Isup2.hkl]

# 
# h,k,l, Fc-squared, Fo-squared, sigma(Fo-squared) and status flag 
# 
data_I
_shelx_title ' 090703am in P2(1)/c' 
_shelx_refln_list_code          4 
_shelx_F_calc_maximum      201.50 
_exptl_crystal_F_000       896.00 
_reflns_d_resolution_high  0.8107 
 
loop_ 
 _symmetry_equiv_pos_as_xyz 
 'x, y, z' 
 '-x, y+1/2, -z+1/2' 
 '-x, -y, -z' 
 'x, -y-1/2, z-1/2' 
 
_cell_length_a    13.1266 
_cell_length_b     8.4592 
_cell_length_c    19.3206 
_cell_angle_alpha  90.000 
_cell_angle_beta   93.530 
_cell_angle_gamma  90.000 
 
_shelx_F_squared_multiplier     1.000 
 
loop_ 
 _refln_index_h 
 _refln_index_k 
 _refln_index_l 
 _refln_F_squared_calc 
 _refln_F_squared_meas 
 _refln_F_squared_sigma 
 _refln_observed_status 
   2   0   0     9758.36    10299.67    149.56 o 
   4   0   0      583.73      698.24     10.67 o 
   5   0   0      769.60      872.66     15.12 o 
   6   0   0      607.45      726.20     13.07 o 
   7   0   0     1565.58     1724.50     18.14 o 
   8   0   0       57.33       60.77      2.95 o 
   9   0   0      315.71      277.15     13.52 o 
  10   0   0      214.80      144.99      5.04 o 
  11   0   0      173.82      173.21      9.34 o 
  12   0   0     1477.84     1368.47     26.76 o 
  13   0   0      165.74      147.52      9.51 o 
  14   0   0      237.18      228.79     12.36 o 
  15   0   0       93.30       82.69      7.82 o 
  16   0   0       12.02        8.27      3.47 o 
   1   1   0     4408.09     4667.70     64.26 o 
   2   1   0    11767.85    11662.03    235.41 o 
   3   1   0     8318.47     8425.12    196.60 o 
   4   1   0        6.27        6.34      0.58 o 
   5   1   0      685.39      640.45     19.14 o 
   6   1   0     1706.52     2024.07     64.85 o 
   7   1   0       14.67       25.29      1.76 o 
   8   1   0      619.02      547.35     27.22 o 
   9   1   0      709.98      742.42     23.82 o 
  10   1   0       32.02       34.51      2.93 o 
  11   1   0      483.27      429.56      7.84 o 
  12   1   0       53.67       40.36      4.04 o 
  13   1   0      102.68      100.47      5.69 o 
  14   1   0       83.52       80.65      5.38 o 
  15   1   0        7.13       16.73      3.25 o 
  16   1   0       40.13       55.09      8.05 o 
   0   2   0     9491.46     9551.71    110.84 o 
   1   2   0      738.35      882.59      9.19 o 
   2   2   0     1168.15     1173.09     15.26 o 
   3   2   0     1731.32     1742.95     23.85 o 
   4   2   0      690.23      782.39     12.56 o 
   5   2   0      788.58      768.94     24.33 o 
   6   2   0      357.86      461.71      9.00 o 
   7   2   0       70.64       75.02      3.18 o 
   8   2   0       18.80       16.71      1.34 o 
   9   2   0     1113.28     1097.81     43.51 o 
  10   2   0       59.31       68.14      3.32 o 
  11   2   0      213.00      216.40      7.81 o 
  12   2   0      305.92      288.76     16.98 o 
  13   2   0       11.21       10.60      2.62 o 
  14   2   0       84.56       85.78      5.52 o 
  15   2   0       36.25       53.62      6.67 o 
   1   3   0      226.49      182.84      3.48 o 
   2   3   0        6.37        1.93      0.36 o 
   3   3   0      829.06      944.70     10.56 o 
   4   3   0      782.26      776.01     12.02 o 
   5   3   0      383.90      384.19      4.00 o 
   6   3   0       31.85       23.56      1.22 o 
   7   3   0      527.75      512.08      5.52 o 
   8   3   0      120.68      110.50      3.16 o 
   9   3   0        1.46        0.74      0.93 o 
  10   3   0      293.63      279.06     22.14 o 
  11   3   0      142.84      152.70      5.99 o 
  12   3   0      222.24      206.65     10.37 o 
  13   3   0       18.05       22.05      5.16 o 
  14   3   0       18.79       18.14      4.71 o 
  15   3   0       13.32       19.12      5.07 o 
   0   4   0     2757.18     3211.37     52.44 o 
   1   4   0      860.27      878.94     11.16 o 
   2   4   0      859.01      848.12     10.39 o 
   3   4   0      332.76      367.60      4.68 o 
   4   4   0     1365.29     1369.41     13.51 o 
   5   4   0      377.32      334.61      4.47 o 
   6   4   0       31.10       31.06      1.35 o 
   7   4   0       37.82       25.96      1.54 o 
   8   4   0      120.09      108.44      6.71 o 
   9   4   0       29.51       39.22      2.31 o 
  10   4   0      245.31      211.71      7.09 o 
  11   4   0      101.33       99.98      5.65 o 
  12   4   0       11.13       18.82      3.36 o 
  13   4   0       14.99       14.53      2.51 o 
  14   4   0        3.40        2.49      1.63 o 
   1   5   0        3.15        4.34      0.73 o 
   2   5   0      267.60      265.52      3.11 o 
   3   5   0     2127.86     2222.39     27.77 o 
   4   5   0      114.11       94.89      3.49 o 
   5   5   0        3.58        2.92      0.73 o 
   6   5   0       11.38       11.40      1.09 o 
   7   5   0      149.12      125.27      4.54 o 
   8   5   0       23.95       20.11      2.62 o 
   9   5   0       24.27       24.54      2.86 o 
  10   5   0       25.13       27.29      3.20 o 
  11   5   0        5.00        9.71      2.35 o 
  12   5   0       24.68       27.74      3.27 o 
  13   5   0        1.02        4.20      1.63 o 
  14   5   0        4.40       13.21      2.47 o 
   0   6   0       59.97       57.53      2.53 o 
   1   6   0       47.25       47.83      1.62 o 
   2   6   0       42.96       36.75      1.53 o 
   3   6   0        2.60        3.90      0.88 o 
   4   6   0        7.48       14.40      1.30 o 
   5   6   0        7.58        9.28      1.54 o 
   6   6   0       49.40       48.87      3.20 o 
   7   6   0        0.00        0.00      1.24 o 
   8   6   0        4.81       10.42      2.21 o 
   9   6   0      207.13      201.41      6.67 o 
  10   6   0        7.82        7.38      2.18 o 
  11   6   0       30.21       35.93      3.68 o 
  12   6   0        6.30        9.76      2.15 o 
  13   6   0        1.92        4.35      1.70 o 
   1   7   0        2.77        4.11      1.09 o 
   2   7   0       25.59       34.81      1.74 o 
   3   7   0      130.67      122.39      3.20 o 
   4   7   0       12.89       10.01      1.52 o 
   5   7   0        6.46        4.05      1.65 o 
   6   7   0       10.47       10.39      2.18 o 
   7   7   0       89.67       97.89      4.83 o 
   8   7   0       16.24       18.25      2.81 o 
   9   7   0      115.51      117.98      5.42 o 
  10   7   0        6.29        8.97      2.16 o 
  11   7   0        0.48        4.72      1.78 o 
   0   8   0       12.12       17.62      3.34 o 
   1   8   0        1.08        2.38      1.28 o 
   2   8   0       10.11       13.62      1.94 o 
   3   8   0      107.75      101.26      3.60 o 
   4   8   0        1.24        3.41      1.44 o 
   5   8   0        5.08        7.47      2.05 o 
   6   8   0        2.72        4.87      1.73 o 
   7   8   0       11.24       16.14      2.73 o 
   8   8   0       29.72       26.98      3.40 o 
   9   8   0        5.27        9.72      2.20 o 
  10   8   0        0.26        3.43      1.52 o 
   1   9   0        0.86        1.45      1.45 o 
   2   9   0       37.54       40.87      3.23 o 
   3   9   0        4.64        3.79      1.75 o 
   4   9   0       28.00       33.26      3.52 o 
   5   9   0        7.26       10.94      2.25 o 
   6   9   0        0.57        0.33      1.38 o 
   7   9   0       18.88       22.46      3.07 o 
   8   9   0       12.45       12.77      2.43 o 
   0  10   0        5.89        9.04      2.69 o 
   1  10   0       10.13       10.08      2.27 o 
   2  10   0        0.07        0.00      1.36 o 
   3  10   0       48.09       49.16      4.68 o 
   4  10   0        0.00        2.85      2.00 o 
 -16   1   1       73.32       92.50      6.10 o 
 -15   1   1        0.04        3.14      1.85 o 
 -14   1   1        4.96       10.41      2.67 o 
 -13   1   1       20.34       23.03      3.55 o 
 -12   1   1       37.84       39.24      4.08 o 
 -11   1   1       82.38       79.73      3.66 o 
 -10   1   1       39.04       33.56      2.06 o 
  -9   1   1        4.55        4.56      1.96 o 
  -8   1   1      205.44      187.27      3.65 o 
  -7   1   1      299.97      357.68      9.59 o 
  -6   1   1      180.71      173.23      3.66 o 
  -5   1   1     1090.30     1067.44     32.12 o 
  -4   1   1      264.75      338.49      9.04 o 
  -3   1   1        0.02       12.03      9.42 o 
  -2   1   1     5374.69     5422.34     99.96 o 
  -1   1   1     4165.01     4279.43     55.69 o 
   0   1   1      534.77      635.76      8.49 o 
   1   1   1     1516.48     1619.45     23.72 o 
   2   1   1     1043.85     1193.46     22.69 o 
   3   1   1       93.13      103.17      2.76 o 
   4   1   1        1.22        1.11      0.35 o 
   5   1   1     1085.97     1141.12     42.28 o 
   6   1   1      958.34     1027.45     37.14 o 
   7   1   1      991.22     1033.87     28.24 o 
   8   1   1      249.87      218.83      8.55 o 
   9   1   1        0.55        2.37      0.98 o 
  10   1   1       53.24       32.57      2.30 o 
  11   1   1       14.45       20.73      2.95 o 
  12   1   1       35.38       36.24      4.80 o 
  13   1   1      225.44      202.97      7.85 o 
  14   1   1       25.47       23.14      3.71 o 
  15   1   1       12.01       17.75      3.24 o 
  16   1   1       34.15       37.26      6.67 o 
 -15   2   1        0.19        3.35      1.68 o 
 -14   2   1       80.25       73.51      5.16 o 
 -13   2   1       43.46       43.04      6.76 o 
 -12   2   1       10.07        9.74      2.60 o 
 -11   2   1       57.32       58.60      3.40 o 
 -10   2   1     1155.05     1143.65     35.13 o 
  -9   2   1      250.98      239.88     11.95 o 
  -8   2   1       15.70       15.13      1.35 o 
  -7   2   1      329.59      349.36     10.31 o 
  -6   2   1        7.82       12.63      1.09 o 
  -5   2   1       21.22       34.71      1.41 o 
  -4   2   1       22.20       29.06      1.22 o 
  -3   2   1      517.39      495.68      6.54 o 
  -2   2   1     1839.71     1739.12     18.99 o 
  -1   2   1     8217.81     8308.17     89.59 o 
   0   2   1      461.77      539.55      6.10 o 
   1   2   1     1823.71     2040.22     24.92 o 
   2   2   1    11655.09    12194.95     88.26 o 
   3   2   1      103.97      108.32      1.66 o 
   4   2   1      738.95      825.53     16.81 o 
   5   2   1       75.56       89.40      2.67 o 
   6   2   1      178.05      239.99      7.92 o 
   7   2   1     1219.32     1336.29     32.42 o 
   8   2   1      316.99      319.51     11.98 o 
   9   2   1       16.32       15.55      1.88 o 
  10   2   1       16.93       28.30      2.29 o 
  11   2   1      249.28      215.72      6.67 o 
  12   2   1      139.53      122.24      5.96 o 
  13   2   1       33.28       32.66      3.91 o 
  14   2   1        0.13        0.00      2.22 o 
  15   2   1        0.02        2.05      2.76 o 
 -15   3   1        0.17        0.00      2.31 o 
 -14   3   1        0.02        0.00      2.49 o 
 -13   3   1      236.50      236.12     13.47 o 
 -12   3   1       30.23       31.38      3.09 o 
 -11   3   1       14.64       11.74      2.12 o 
 -10   3   1      503.43      498.17     19.04 o 
  -9   3   1        1.97        0.52      0.88 o 
  -8   3   1       42.51       48.12      2.06 o 
  -7   3   1       14.00       18.63      1.44 o 
  -6   3   1      176.79      174.67      2.74 o 
  -5   3   1       51.34       74.60      1.74 o 
  -4   3   1      627.94      715.09      8.70 o 
  -3   3   1      106.23       77.05      1.36 o 
  -2   3   1      233.54      275.30      2.95 o 
  -1   3   1     2563.67     2661.05     25.27 o 
   0   3   1     1424.49     1494.06     14.59 o 
   1   3   1      151.09      160.57      2.85 o 
   2   3   1       11.35        7.27      0.92 o 
   3   3   1       45.06       42.06      1.17 o 
   4   3   1      115.86      107.02      1.98 o 
   5   3   1      739.84      790.01      5.58 o 
   6   3   1      255.07      289.84      6.04 o 
   7   3   1      604.78      589.95      8.99 o 
   8   3   1      157.80      147.31      3.60 o 
   9   3   1      112.73      125.05      3.55 o 
  10   3   1      288.56      282.65      8.73 o 
  11   3   1        0.55        3.89      1.24 o 
  12   3   1       11.35        9.63      2.02 o 
  13   3   1        0.40        1.41      1.92 o 
  14   3   1        1.28        0.25      1.57 o 
  15   3   1        1.81        8.45      3.56 o 
 -14   4   1        7.67       17.69      5.07 o 
 -13   4   1        9.07       14.37      3.20 o 
 -12   4   1      163.05      155.64      5.78 o 
 -11   4   1      104.25       85.10      4.29 o 
 -10   4   1       72.73       71.96      3.16 o 
  -9   4   1      534.03      483.82      8.40 o 
  -8   4   1       35.46       42.69      2.32 o 
  -7   4   1       74.60       87.37      2.20 o 
  -6   4   1       96.38       71.89      1.92 o 
  -5   4   1        8.87        5.47      0.74 o 
  -4   4   1      617.12      692.57     10.03 o 
  -3   4   1       20.02       34.80      1.14 o 
  -2   4   1       95.91       82.42      1.58 o 
  -1   4   1        2.36        3.18      0.53 o 
   0   4   1      687.71      651.11     10.19 o 
   1   4   1      441.22      465.16      6.48 o 
   2   4   1      347.30      369.49      4.59 o 
   3   4   1      798.86      764.13     11.81 o 
   4   4   1      166.38      156.78      2.53 o 
   5   4   1      233.38      282.13      3.47 o 
   6   4   1       22.18       20.40      1.16 o 
   7   4   1       34.57       36.93      1.87 o 
   8   4   1       12.92       15.28      1.62 o 
   9   4   1      306.52      288.65      9.95 o 
  10   4   1      466.78      438.95     13.76 o 
  11   4   1       29.33       26.89      2.87 o 
  12   4   1       61.51       52.07      4.76 o 
  13   4   1       31.65       33.26      4.24 o 
  14   4   1       10.61       17.07      4.71 o 
 -14   5   1        6.63        8.49      2.15 o 
 -13   5   1       70.41       72.46      4.34 o 
 -12   5   1       50.86       54.74      3.84 o 
 -11   5   1        0.05        0.12      1.43 o 
 -10   5   1      319.86      292.57      8.64 o 
  -9   5   1      156.48      142.15      5.27 o 
  -8   5   1       39.59       45.47      2.77 o 
  -7   5   1      150.12      129.35      3.77 o 
  -6   5   1       23.24       27.76      1.63 o 
  -5   5   1      390.49      347.35      5.84 o 
  -4   5   1      698.64      705.15      7.17 o 
  -3   5   1      375.00      392.33      4.41 o 
  -2   5   1     2125.22     2185.59     26.64 o 
  -1   5   1     2287.51     2511.63     27.37 o 
   0   5   1       37.29       31.21      1.24 o 
   1   5   1      509.74      453.85      6.74 o 
   2   5   1     4020.32     4424.84     53.01 o 
   3   5   1      234.81      263.70      5.70 o 
   4   5   1       51.99       41.18      1.54 o 
   5   5   1     1191.81     1329.79     21.89 o 
   6   5   1       11.71       13.50      1.65 o 
   7   5   1      403.93      392.14      9.05 o 
   8   5   1      391.33      412.88     11.26 o 
   9   5   1      277.11      234.80      6.72 o 
  10   5   1      451.78      443.28     11.26 o 
  11   5   1       69.22       58.12      3.85 o 
  12   5   1       52.92       49.31      3.98 o 
  13   5   1      130.98      129.83      9.68 o 
  14   5   1       16.36       16.47      3.29 o 
 -13   6   1       13.18       19.51      2.81 o 
 -12   6   1      149.80      155.73      6.34 o 
 -11   6   1       20.77       19.29      2.92 o 
 -10   6   1       13.07       18.93      2.79 o 
  -9   6   1      210.14      204.43      6.72 o 
  -8   6   1      130.58      115.63      5.01 o 
  -7   6   1        8.78        9.99      2.01 o 
  -6   6   1      192.59      154.14      5.24 o 
  -5   6   1      145.26      123.06      3.77 o 
  -4   6   1        3.22        5.17      0.86 o 
  -3   6   1      289.22      263.10      4.33 o 
  -2   6   1      742.62      734.85     15.77 o 
  -1   6   1      570.89      586.82     10.49 o 
   0   6   1     1346.09     1338.83     16.93 o 
   1   6   1      279.22      274.08      4.33 o 
   2   6   1     1723.97     1736.81     23.21 o 
   3   6   1      407.20      353.78      4.20 o 
   4   6   1        7.74        9.19      1.45 o 
   5   6   1      254.95      208.54      4.80 o 
   6   6   1       24.38       26.88      2.81 o 
   7   6   1       40.71       56.06      3.48 o 
   8   6   1      183.57      163.69      5.90 o 
   9   6   1        3.75        0.87      1.57 o 
  10   6   1      107.68      110.50      5.11 o 
  11   6   1       80.19       86.86      4.82 o 
  12   6   1       59.48       69.73      4.34 o 
  13   6   1       45.53       50.12      4.10 o 
 -12   7   1        1.08        2.12      1.57 o 
 -11   7   1       12.00       22.47      3.07 o 
 -10   7   1        1.36        2.83      1.67 o 
  -9   7   1       22.06       20.28      2.96 o 
  -8   7   1       10.38        8.46      2.60 o 
  -7   7   1      448.11      385.67      9.03 o 
  -6   7   1       48.33       39.50      3.47 o 
  -5   7   1       29.92       30.83      2.61 o 
  -4   7   1      339.75      311.21      7.72 o 
  -3   7   1       96.71       92.21      2.55 o 
  -2   7   1       65.81       58.86      2.12 o 
  -1   7   1      728.23      730.47      8.49 o 
   0   7   1       49.23       42.60      2.03 o 
   1   7   1      400.31      354.22      5.10 o 
   2   7   1      343.40      307.44     13.72 o 
   3   7   1       17.88       12.30      1.62 o 
   4   7   1      327.18      302.52     11.07 o 
   5   7   1      258.50      226.63      6.65 o 
   6   7   1        8.79        4.25      1.67 o 
   7   7   1      207.08      195.50      8.64 o 
   8   7   1       14.36       16.49      2.75 o 
   9   7   1       37.65       40.75      3.89 o 
  10   7   1       45.04       52.90      3.91 o 
  11   7   1       18.13       20.11      3.01 o 
 -10   8   1       23.31       25.20      3.25 o 
  -9   8   1       87.23       76.37      4.60 o 
  -8   8   1        0.99        1.23      1.67 o 
  -7   8   1       34.45       36.04      3.69 o 
  -6   8   1       86.26       80.99      4.47 o 
  -5   8   1       69.00       59.61      3.89 o 
  -4   8   1        0.01        2.61      1.13 o 
  -3   8   1      308.12      305.02      7.28 o 
  -2   8   1      261.00      246.97      6.60 o 
  -1   8   1      105.37      104.88      4.25 o 
   0   8   1      201.08      192.67      4.82 o 
   1   8   1      256.30      229.75      5.37 o 
   2   8   1      345.92      306.30      6.18 o 
   3   8   1      223.03      209.07      4.99 o 
   4   8   1       16.48       20.62      3.41 o 
   5   8   1       77.59       71.48      4.14 o 
   6   8   1       63.03       66.54      4.13 o 
   7   8   1       69.61       68.62      4.33 o 
   8   8   1       34.85       43.67      4.09 o 
   9   8   1       78.07       87.94      4.97 o 
  10   8   1       18.83       28.18      3.49 o 
  -8   9   1       43.94       48.99      4.14 o 
  -7   9   1       30.87       37.84      3.90 o 
  -6   9   1        0.45        1.58      1.45 o 
  -5   9   1       16.37       20.99      2.84 o 
  -4   9   1       40.40       44.45      3.90 o 
  -3   9   1        0.41        1.47      1.37 o 
  -2   9   1       17.58       19.11      2.41 o 
  -1   9   1       65.78       71.09      3.66 o 
   0   9   1       16.77       19.24      2.44 o 
   1   9   1      109.99      113.14      4.46 o 
   2   9   1       22.63       23.46      2.30 o 
   3   9   1        0.15        2.97      1.47 o 
   4   9   1        9.45        9.01      2.00 o 
   5   9   1       27.89       31.94      3.50 o 
   6   9   1        5.83        4.81      1.78 o 
   7   9   1        9.85       11.66      2.28 o 
   8   9   1       35.65       39.56      4.08 o 
  -4  10   1       36.78       36.37      4.70 o 
  -3  10   1        0.04        5.10      1.86 o 
  -2  10   1       36.57       47.44      3.61 o 
  -1  10   1       32.69       30.69      3.31 o 
   0  10   1        2.24        5.28      1.57 o 
   1  10   1        4.46        7.06      1.76 o 
   2  10   1        0.94        2.46      1.66 o 
   3  10   1        0.08        4.49      2.04 o 
   4  10   1        0.41        1.28      1.79 o 
 -16   0   2       48.95       60.47      7.20 o 
 -15   0   2       11.48       12.63      4.45 o 
 -14   0   2      181.24      198.56     11.74 o 
 -13   0   2        3.57        4.89      2.85 o 
 -12   0   2      364.33      314.42     13.25 o 
 -11   0   2       15.51       19.74      2.72 o 
 -10   0   2        5.48        9.20      2.03 o 
  -9   0   2      125.65      141.84      9.03 o 
  -8   0   2      199.01      234.34      9.65 o 
  -7   0   2        4.38        6.63      1.34 o 
  -6   0   2       17.53       20.39      1.75 o 
  -5   0   2      429.04      353.21     14.98 o 
  -4   0   2       73.92      108.68      5.60 o 
  -3   0   2      337.79      297.32     17.16 o 
  -2   0   2    20302.85    17635.11    133.21 o 
  -1   0   2     5238.46     5216.12    254.54 o 
   1   0   2      877.76     1006.22      6.28 o 
   2   0   2     6540.33     6494.75     47.84 o 
   3   0   2    14520.35    14192.32    656.09 o 
   4   0   2        7.24        4.85      0.61 o 
   5   0   2     4682.92     5204.49    282.94 o 
   6   0   2     4723.73     5249.52    285.65 o 
   7   0   2     1599.04     2020.24     72.02 o 
   8   0   2      138.07      247.47    130.13 o 
   9   0   2     2246.97     2086.74     35.12 o 
  10   0   2       17.71       18.50      3.65 o 
  11   0   2       51.44       44.90      4.80 o 
  12   0   2      898.26      799.83     20.27 o 
  13   0   2      148.91      136.58      9.16 o 
  14   0   2      147.28      149.21      9.96 o 
  15   0   2      161.81      156.68     10.58 o 
  16   0   2       34.58       47.75      7.38 o 
 -16   1   2       35.60       45.62      9.74 o 
 -15   1   2        0.83        0.89      1.54 o 
 -14   1   2        2.29        2.39      1.98 o 
 -13   1   2      132.27      117.68     12.00 o 
 -12   1   2       46.74       37.46      3.15 o 
 -11   1   2       93.05       94.41      4.11 o 
 -10   1   2     1671.44     1686.39     45.25 o 
  -9   1   2      352.41      351.53      8.56 o 
  -8   1   2        4.94        8.48      1.08 o 
  -7   1   2     3477.40     3496.11    139.57 o 
  -6   1   2     2062.07     2257.31     54.10 o 
  -5   1   2      476.18      471.15     12.23 o 
  -4   1   2     1220.31     1155.89     29.42 o 
  -3   1   2     1924.60     1926.80     37.62 o 
  -2   1   2     2485.53     2517.14     40.50 o 
  -1   1   2       48.17       59.05      2.84 o 
   0   1   2        0.60        3.03      0.73 o 
   1   1   2     9534.29     9881.77     44.90 o 
   2   1   2     1863.71     2003.84     34.01 o 
   3   1   2      616.61      732.44     16.30 o 
   4   1   2     1972.60     2143.19     64.83 o 
   5   1   2      431.94      407.93     15.14 o 
   6   1   2       27.59       26.65      1.19 o 
   7   1   2      640.72      603.30     12.48 o 
   8   1   2      922.59      991.98     20.59 o 
   9   1   2       68.95       79.83      3.01 o 
  10   1   2      109.76      113.94      6.04 o 
  11   1   2      234.88      208.14      7.06 o 
  12   1   2       28.08       27.10      3.47 o 
  13   1   2      172.77      151.40      6.73 o 
  14   1   2       16.68       16.17      3.14 o 
  15   1   2       21.96       34.59      6.31 o 
 -15   2   2        0.12        0.36      1.41 o 
 -14   2   2      201.83      173.21     11.29 o 
 -13   2   2        3.29        2.36      1.65 o 
 -12   2   2      144.64      133.72      9.01 o 
 -11   2   2     1170.77     1148.49     51.10 o 
 -10   2   2      422.98      412.09     17.11 o 
  -9   2   2     1138.20     1169.21     51.90 o 
  -8   2   2       97.19       79.99      2.57 o 
  -7   2   2      206.09      196.88      4.76 o 
  -6   2   2       88.85      121.82      2.89 o 
  -5   2   2      876.78      898.78     21.64 o 
  -4   2   2        1.77        1.87      0.41 o 
  -3   2   2      664.71      826.12     11.04 o 
  -2   2   2      870.99      821.93     11.17 o 
  -1   2   2     3423.67     3904.32     30.63 o 
   0   2   2     1600.61     1932.52     21.59 o 
   1   2   2     9236.49     9394.66    154.36 o 
   2   2   2        4.59        4.68      0.91 o 
   3   2   2     2131.97     2335.66     28.75 o 
   4   2   2       85.29       91.11      1.61 o 
   5   2   2      844.39      881.42     15.47 o 
   6   2   2     1283.36     1279.79     26.08 o 
   7   2   2        0.09        2.34      0.60 o 
   8   2   2       98.74       96.94      3.25 o 
   9   2   2      932.26      927.48     73.40 o 
  10   2   2       48.02       49.27      2.71 o 
  11   2   2        6.76        7.75      1.60 o 
  12   2   2      198.37      186.75      7.22 o 
  13   2   2       16.56       17.87      4.71 o 
  14   2   2       10.37       15.83      4.45 o 
  15   2   2       71.61       77.89      8.00 o 
 -15   3   2       41.71       54.86      6.85 o 
 -14   3   2        4.96        8.09      2.45 o 
 -13   3   2       87.37       90.76      4.50 o 
 -12   3   2      139.59      131.20      4.62 o 
 -11   3   2      106.60      106.79      4.48 o 
 -10   3   2        5.50        9.71      1.60 o 
  -9   3   2        0.86        3.45      1.07 o 
  -8   3   2       44.64       52.35      1.98 o 
  -7   3   2        0.06        1.66      0.67 o 
  -6   3   2        0.31        0.93      0.55 o 
  -5   3   2      758.01      833.57     11.31 o 
  -4   3   2      398.85      329.38      4.55 o 
  -3   3   2      495.96      484.26      5.39 o 
  -2   3   2     1019.90      939.74      8.99 o 
  -1   3   2     4941.80     5137.53     42.15 o 
   0   3   2     2978.55     2968.81     34.12 o 
   1   3   2      106.67      141.67      2.49 o 
   2   3   2     3662.85     3816.58     63.66 o 
   3   3   2      933.45      925.68      9.45 o 
   4   3   2      164.89      213.17      3.87 o 
   5   3   2        0.15        1.72      0.60 o 
   6   3   2      128.24      133.67      2.33 o 
   7   3   2      438.27      454.25     16.49 o 
   8   3   2       37.25       42.18      2.09 o 
   9   3   2       52.43       52.97      3.68 o 
  10   3   2     1151.63     1158.92     56.18 o 
  11   3   2       36.42       40.12      3.11 o 
  12   3   2       41.65       42.33      4.34 o 
  13   3   2       28.52       45.90      4.46 o 
  14   3   2       69.65       76.27      5.41 o 
  15   3   2       23.14       23.04      3.84 o 
 -14   4   2        8.60       13.67      4.45 o 
 -13   4   2        0.12        0.97      1.44 o 
 -12   4   2       16.26       19.85      2.81 o 
 -11   4   2       13.03       18.47      2.29 o 
 -10   4   2       77.71       80.59      3.35 o 
  -9   4   2      128.05      138.73      5.97 o 
  -8   4   2       21.77       18.18      1.80 o 
  -7   4   2       52.81       49.28      1.71 o 
  -6   4   2        8.70       12.36      1.00 o 
  -5   4   2      289.18      340.82      4.16 o 
  -4   4   2     1590.77     1866.79     16.29 o 
  -3   4   2      166.23      218.01      2.45 o 
  -2   4   2     1143.09     1154.40      9.66 o 
  -1   4   2      961.22     1101.56     14.98 o 
   0   4   2      311.54      264.53      2.66 o 
   1   4   2     3599.63     3750.36     45.05 o 
   2   4   2      894.12     1004.72     13.43 o 
   3   4   2      108.22       71.55      1.75 o 
   4   4   2      191.07      179.39      4.51 o 
   5   4   2      405.05      440.51      7.74 o 
   6   4   2       81.99       93.13      2.68 o 
   7   4   2       12.77       15.78      1.37 o 
   8   4   2       34.78       35.11      2.55 o 
   9   4   2      284.31      280.37     11.76 o 
  10   4   2      472.82      447.53     14.25 o 
  11   4   2      149.74      152.38      6.55 o 
  12   4   2        0.24        3.43      1.49 o 
  13   4   2      183.90      174.02     11.47 o 
  14   4   2        2.83        7.38      3.47 o 
 -14   5   2       18.20       21.67      3.82 o 
 -13   5   2        5.86       10.43      2.25 o 
 -12   5   2        6.07        6.73      2.04 o 
 -11   5   2       12.18       18.64      2.73 o 
 -10   5   2        0.03        1.54      1.61 o 
  -9   5   2        0.79        2.94      1.22 o 
  -8   5   2        3.48       12.15      1.69 o 
  -7   5   2        9.04       13.18      1.43 o 
  -6   5   2        8.27        6.55      1.05 o 
  -5   5   2       13.45       17.59      1.37 o 
  -4   5   2       52.19       46.17      1.64 o 
  -3   5   2      522.18      507.13      4.82 o 
  -2   5   2       17.36       13.64      0.94 o 
  -1   5   2      135.62      102.96      1.95 o 
   0   5   2      272.77      272.68      4.03 o 
   1   5   2      148.25      137.91      2.24 o 
   2   5   2       98.24       66.33      2.49 o 
   3   5   2       19.64       28.86      1.30 o 
   4   5   2        9.81       18.91      1.18 o 
   5   5   2       28.28       22.47      1.67 o 
   6   5   2        0.87        0.19      0.90 o 
   7   5   2       35.69       35.98      2.51 o 
   8   5   2      253.51      271.55      5.79 o 
   9   5   2       17.95       11.29      2.28 o 
  10   5   2       72.96       79.05      5.26 o 
  11   5   2       12.03       11.56      2.35 o 
  12   5   2        0.00        3.79      1.67 o 
  13   5   2        0.63        3.83      1.84 o 
  14   5   2        0.15        2.55      1.91 o 
 -13   6   2       49.65       57.49      4.20 o 
 -12   6   2        1.26        4.81      1.89 o 
 -11   6   2       25.79       30.67      3.56 o 
 -10   6   2       38.85       40.53      3.76 o 
  -9   6   2       35.89       39.70      3.68 o 
  -8   6   2      146.86      131.12      5.28 o 
  -7   6   2       86.54       72.53      3.85 o 
  -6   6   2        3.32        4.98      1.02 o 
  -5   6   2        3.74        3.10      0.85 o 
  -4   6   2        3.81        3.77      0.80 o 
  -3   6   2       66.28       75.76      2.20 o 
  -2   6   2      347.56      339.59      7.26 o 
  -1   6   2        1.96        1.17      0.73 o 
   0   6   2       12.61       11.26      1.14 o 
   1   6   2      116.88      105.03      2.42 o 
   2   6   2        9.52       11.35      1.12 o 
   3   6   2      151.34      146.39      3.14 o 
   4   6   2       19.90       18.95      1.62 o 
   5   6   2       31.17       37.04      3.09 o 
   6   6   2        3.78        6.34      1.76 o 
   7   6   2       69.28       65.87      3.81 o 
   8   6   2      147.72      148.31      5.66 o 
   9   6   2       17.57       18.69      2.79 o 
  10   6   2        0.75        3.04      1.70 o 
  11   6   2        2.42        2.60      1.58 o 
  12   6   2        6.55       11.18      2.32 o 
  13   6   2        0.93        7.41      1.95 o 
 -11   7   2       10.78       13.61      2.37 o 
 -10   7   2        0.09        1.80      1.55 o 
  -9   7   2      150.91      154.63      6.25 o 
  -8   7   2        0.50        2.03      1.77 o 
  -7   7   2       46.74       45.15      3.83 o 
  -6   7   2       35.58       41.83      3.38 o 
  -5   7   2       21.64       28.01      2.20 o 
  -4   7   2       55.99       57.86      2.14 o 
  -3   7   2       39.06       37.64      1.93 o 
  -2   7   2        3.94        2.23      0.99 o 
  -1   7   2      315.34      342.72      4.78 o 
   0   7   2       60.87       61.59      2.34 o 
   1   7   2      185.98      178.72      4.24 o 
   2   7   2        0.26        0.84      1.11 o 
   3   7   2       31.65       27.06      2.12 o 
   4   7   2      192.44      188.33      6.00 o 
   5   7   2       23.98       34.03      3.26 o 
   6   7   2       24.51       26.83      3.08 o 
   7   7   2       22.20       26.61      3.22 o 
   8   7   2        2.92        0.57      1.39 o 
   9   7   2        0.39        2.13      1.56 o 
  10   7   2       30.41       38.43      3.84 o 
  11   7   2        6.47       11.62      2.26 o 
 -10   8   2        1.44        2.87      1.81 o 
  -9   8   2        3.77        1.36      1.52 o 
  -8   8   2       80.88       85.70      4.76 o 
  -7   8   2        0.27        0.05      1.44 o 
  -6   8   2       29.04       29.02      3.25 o 
  -5   8   2        2.75        1.62      1.48 o 
  -4   8   2        7.76        8.44      1.36 o 
  -3   8   2        4.29        6.65      1.35 o 
  -2   8   2      142.90      122.79      4.42 o 
  -1   8   2        0.06        0.00      0.97 o 
   0   8   2        0.40        0.00      1.02 o 
   1   8   2        6.94        8.95      1.71 o 
   2   8   2       56.77       53.37      2.80 o 
   3   8   2       65.13       71.89      3.60 o 
   4   8   2       34.85       34.30      3.42 o 
   5   8   2        0.28        0.20      1.45 o 
   6   8   2        3.87        6.03      1.96 o 
   7   8   2        0.04        1.25      1.71 o 
   8   8   2        0.59        3.16      1.62 o 
   9   8   2        1.02        2.61      1.51 o 
  10   8   2       18.30       17.27      2.66 o 
  -8   9   2        0.27        0.00      1.96 o 
  -7   9   2        4.25        7.49      2.73 o 
  -6   9   2       17.55       17.71      2.62 o 
  -5   9   2       11.39       14.54      3.08 o 
  -4   9   2       32.05       34.33      3.48 o 
  -3   9   2        0.23        2.05      1.34 o 
  -2   9   2       97.61       94.01      4.17 o 
  -1   9   2        0.12        0.03      1.16 o 
   0   9   2        4.57        4.00      1.66 o 
   1   9   2       41.06       46.00      3.27 o 
   2   9   2       15.33       18.99      2.13 o 
   3   9   2        2.91        2.69      1.41 o 
   4   9   2        7.19        7.69      2.02 o 
   5   9   2        6.41        7.37      2.15 o 
   6   9   2        5.91        7.14      2.01 o 
   7   9   2       16.84       12.70      2.48 o 
  -4  10   2        4.21        5.45      2.80 o 
  -3  10   2       11.35       15.79      2.63 o 
  -2  10   2       24.81       30.53      3.00 o 
  -1  10   2        4.14        5.42      1.61 o 
   0  10   2       11.53       15.26      2.31 o 
   1  10   2      117.67      108.05      4.64 o 
   2  10   2        0.50        0.87      1.52 o 
   3  10   2       57.08       48.72      6.54 o 
   4  10   2        9.02       12.61      2.93 o 
 -16   1   3       22.48       26.94      4.01 o 
 -15   1   3        2.05        1.46      1.63 o 
 -14   1   3        0.05        0.44      2.71 o 
 -13   1   3        2.26        4.47      2.25 o 
 -12   1   3      273.04      255.47     11.44 o 
 -11   1   3        0.00        1.00      1.22 o 
 -10   1   3        0.60        4.02      1.35 o 
  -9   1   3       53.84       43.80      2.44 o 
  -8   1   3       44.40       43.53      3.02 o 
  -7   1   3       24.73       22.86      1.82 o 
  -6   1   3      318.19      298.87     10.45 o 
  -5   1   3      855.23      847.46     20.07 o 
  -4   1   3       17.67       19.41      0.86 o 
  -3   1   3     3454.03     3381.03     51.85 o 
  -2   1   3      626.58      625.22      8.85 o 
  -1   1   3     1830.73     2044.86     30.14 o 
   0   1   3    10013.44    10055.58    165.52 o 
   1   1   3      945.93      903.98     10.03 o 
   2   1   3       58.34       53.05      1.73 o 
   3   1   3      799.45      843.05     10.85 o 
   4   1   3        5.91        8.47      1.39 o 
   5   1   3      328.84      355.87     16.02 o 
   6   1   3      655.76      843.17     23.55 o 
   7   1   3      179.12      187.61      6.55 o 
   8   1   3        7.14       11.98      1.43 o 
   9   1   3       14.38       11.05      1.49 o 
  10   1   3       24.23       16.24      4.31 o 
  11   1   3        2.23        4.11      1.72 o 
  12   1   3      130.37       99.08      5.30 o 
  13   1   3        0.13        0.36      1.54 o 
  14   1   3        6.01        6.91      2.37 o 
  15   1   3       42.63       44.28      6.76 o 
 -15   2   3        3.03        7.29      3.11 o 
 -14   2   3       19.15       25.13      3.92 o 
 -13   2   3       14.01       17.51      2.57 o 
 -12   2   3       31.96       28.39      3.00 o 
 -11   2   3      211.49      227.19     12.11 o 
 -10   2   3      258.99      252.48      6.06 o 
  -9   2   3       53.89       56.99      2.49 o 
  -8   2   3       78.25       83.87      2.95 o 
  -7   2   3      280.28      300.08      5.59 o 
  -6   2   3       46.59       51.03      1.71 o 
  -5   2   3       52.14       60.32      1.61 o 
  -4   2   3      280.14      280.20      7.31 o 
  -3   2   3     2202.57     2198.22     18.54 o 
  -2   2   3    13066.97    13370.76    181.09 o 
  -1   2   3     5644.58     6049.01     53.05 o 
   0   2   3    25708.54    24864.12    489.82 o 
   1   2   3    11591.45    12294.08    105.13 o 
   2   2   3      830.53      965.28     20.07 o 
   3   2   3      160.76      207.11      3.70 o 
   4   2   3        3.72       10.90      1.04 o 
   5   2   3        2.83       12.21      4.05 o 
   6   2   3      975.95     1087.71     24.44 o 
   7   2   3      138.67      162.96      4.70 o 
   8   2   3       28.53       33.45      1.84 o 
   9   2   3       86.29       79.32      3.16 o 
  10   2   3      394.51      367.65      8.33 o 
  11   2   3      312.54      274.53      8.04 o 
  12   2   3      568.35      496.70     17.25 o 
  13   2   3      150.43      137.20      9.69 o 
  14   2   3       33.48       30.14      5.87 o 
  15   2   3        5.82        5.38      2.43 o 
 -15   3   3        0.19        4.98      3.02 o 
 -14   3   3       54.52       60.81      3.86 o 
 -13   3   3      134.41      128.47      7.02 o 
 -12   3   3       37.60       44.25      2.90 o 
 -11   3   3      275.09      263.33      8.60 o 
 -10   3   3      125.72      120.72      3.89 o 
  -9   3   3        0.68        0.66      0.76 o 
  -8   3   3      116.01      128.12      3.08 o 
  -7   3   3      207.60      207.70      3.67 o 
  -6   3   3     1032.06     1140.60     21.04 o 
  -5   3   3      113.13      120.69      2.40 o 
  -4   3   3      189.39      173.84      2.30 o 
  -3   3   3      146.11      145.74     14.99 o 
  -2   3   3      688.42      714.73      8.22 o 
  -1   3   3      788.22      789.40      5.53 o 
   0   3   3     1382.71     1595.77     17.68 o 
   1   3   3        7.46        3.07      1.51 o 
   2   3   3       16.40       18.38      0.87 o 
   3   3   3     1540.60     1688.25     21.63 o 
   4   3   3      142.65      201.76      4.25 o 
   5   3   3       62.39       90.48      3.44 o 
   6   3   3       39.69       36.97      2.16 o 
   7   3   3       18.77       22.22      1.51 o 
   8   3   3      375.42      344.05     15.97 o 
   9   3   3       34.73       36.55      3.12 o 
  10   3   3       15.98       19.56      2.32 o 
  11   3   3      114.79      113.47      5.33 o 
  12   3   3       38.43       43.36      4.39 o 
  13   3   3        3.99        4.53      2.04 o 
  14   3   3       11.14       17.62      3.35 o 
  15   3   3        9.59       15.08      3.07 o 
 -14   4   3       36.07       40.32      4.68 o 
 -13   4   3       14.77       15.64      3.30 o 
 -12   4   3      145.29      144.39      9.16 o 
 -11   4   3      378.39      352.93     10.85 o 
 -10   4   3        1.86        1.42      1.21 o 
  -9   4   3      377.97      366.15      6.54 o 
  -8   4   3      357.08      311.08      4.97 o 
  -7   4   3        2.93        5.42      0.96 o 
  -6   4   3       54.97       55.02      1.62 o 
  -5   4   3      265.28      305.49      4.75 o 
  -4   4   3       19.56       26.26      1.57 o 
  -3   4   3       82.96       88.05      1.51 o 
  -2   4   3       10.79        4.43      0.49 o 
  -1   4   3      212.67      234.18      4.01 o 
   0   4   3     2560.85     2803.29     27.73 o 
   1   4   3     1671.36     1776.77     25.25 o 
   2   4   3       29.09       44.60      1.69 o 
   3   4   3     3452.80     3932.04     53.44 o 
   4   4   3       33.04       33.36      1.36 o 
   5   4   3      435.34      405.89      8.48 o 
   6   4   3      209.24      180.17      4.72 o 
   7   4   3      166.96      151.14      4.56 o 
   8   4   3       49.10       45.88      2.85 o 
   9   4   3      895.28      867.92     16.25 o 
  10   4   3       23.23       32.22      3.06 o 
  11   4   3       24.77       28.65      3.00 o 
  12   4   3       57.31       68.10      5.64 o 
  13   4   3       14.98       19.91      3.46 o 
  14   4   3        2.93        6.67      3.20 o 
 -14   5   3        4.54       12.89      2.95 o 
 -13   5   3       24.98       30.90      3.47 o 
 -12   5   3      188.58      174.30      6.41 o 
 -11   5   3        1.13        0.03      2.71 o 
 -10   5   3      182.46      163.67      4.89 o 
  -9   5   3      221.51      221.96      7.05 o 
  -8   5   3       11.54       15.15      1.86 o 
  -7   5   3      163.82      168.53      3.79 o 
  -6   5   3      124.29      110.49      2.77 o 
  -5   5   3      159.28      173.95      3.33 o 
  -4   5   3      415.01      425.95      4.65 o 
  -3   5   3       81.22       86.91      2.11 o 
  -2   5   3      361.00      356.34      5.41 o 
  -1   5   3      363.40      292.25      4.03 o 
   0   5   3      358.10      351.03      4.14 o 
   1   5   3        9.54        8.27      0.86 o 
   2   5   3      216.96      222.70      4.75 o 
   3   5   3      597.58      623.98      7.08 o 
   4   5   3       59.62       63.49      2.20 o 
   5   5   3     1341.96     1317.75     53.52 o 
   6   5   3       55.94       56.19      2.70 o 
   7   5   3     1059.64     1055.21     15.70 o 
   8   5   3     1265.11     1198.32     13.78 o 
   9   5   3       33.26       34.53      3.37 o 
  10   5   3      281.72      256.82     19.56 o 
  11   5   3      238.49      236.10      8.91 o 
  12   5   3       11.66       16.08      4.58 o 
  13   5   3       68.07       62.15      7.20 o 
 -13   6   3        0.56        4.84      1.76 o 
 -12   6   3       46.85       44.36      4.10 o 
 -11   6   3      188.26      190.00      6.85 o 
 -10   6   3       15.08       22.37      3.06 o 
  -9   6   3      219.55      196.42      6.55 o 
  -8   6   3      347.71      304.25      7.77 o 
  -7   6   3        6.01        6.08      1.35 o 
  -6   6   3      160.24      155.29      4.52 o 
  -5   6   3       19.53       21.59      1.48 o 
  -4   6   3      112.18      101.39      2.65 o 
  -3   6   3      133.81      150.92      3.96 o 
  -2   6   3       32.60       29.07      1.57 o 
  -1   6   3       29.79       28.18      1.50 o 
   0   6   3      472.06      447.75      8.01 o 
   1   6   3       26.53       15.44      1.20 o 
   2   6   3      204.64      213.61      4.94 o 
   3   6   3      537.33      493.98     11.05 o 
   4   6   3       17.42       21.85      1.73 o 
   5   6   3      372.28      337.08      6.19 o 
   6   6   3      372.99      331.64     12.74 o 
   7   6   3       23.18       22.05      2.84 o 
   8   6   3       17.31       19.32      2.84 o 
   9   6   3       32.88       37.02      3.58 o 
  10   6   3       21.46       25.66      3.27 o 
  11   6   3        0.21        1.71      1.45 o 
  12   6   3        3.96        5.28      2.09 o 
 -11   7   3       15.11       16.79      2.72 o 
 -10   7   3        0.23        3.77      1.67 o 
  -9   7   3      338.19      301.95      8.53 o 
  -8   7   3       29.62       27.36      3.28 o 
  -7   7   3      204.15      180.70      6.23 o 
  -6   7   3      242.29      215.41      6.87 o 
  -5   7   3       15.19       20.97      1.60 o 
  -4   7   3      118.43      112.43      2.91 o 
  -3   7   3      709.53      664.93     13.06 o 
  -2   7   3      321.10      315.58      5.73 o 
  -1   7   3      235.78      209.18      4.12 o 
   0   7   3        0.70        1.22      0.95 o 
   1   7   3      336.43      303.22      4.86 o 
   2   7   3      174.96      157.20      4.04 o 
   3   7   3        7.12        3.96      1.34 o 
   4   7   3      182.68      163.01      5.68 o 
   5   7   3      289.43      279.61      8.06 o 
   6   7   3        0.20        1.16      1.52 o 
   7   7   3       11.52       12.18      2.43 o 
   8   7   3      113.32      102.52      5.01 o 
   9   7   3       25.52       20.68      2.92 o 
  10   7   3       30.67       28.35      3.44 o 
  11   7   3       48.65       47.56      4.04 o 
 -10   8   3        8.29       10.90      2.11 o 
  -9   8   3        2.84        2.91      1.60 o 
  -8   8   3        2.56        3.55      1.62 o 
  -7   8   3        4.61        7.72      1.98 o 
  -6   8   3       87.80       75.32      4.32 o 
  -5   8   3       20.61       21.40      2.05 o 
  -4   8   3        5.50        6.02      1.16 o 
  -3   8   3      134.85      127.93      4.09 o 
  -2   8   3        6.01        7.78      1.36 o 
  -1   8   3       84.54       76.31      3.14 o 
   0   8   3       84.62       81.12      3.24 o 
   1   8   3      152.52      147.17      4.24 o 
   2   8   3        2.87        2.47      1.31 o 
   3   8   3      283.91      264.90      7.44 o 
   4   8   3       34.05       44.60      3.80 o 
   5   8   3       24.65       20.30      2.87 o 
   6   8   3      195.26      159.16      7.27 o 
   7   8   3        6.10        9.20      2.36 o 
   8   8   3       44.56       50.86      4.31 o 
   9   8   3       33.54       38.10      3.97 o 
  10   8   3        9.59       17.22      2.70 o 
  -8   9   3       25.58       28.75      3.54 o 
  -7   9   3       29.69       40.34      3.90 o 
  -6   9   3        3.46        7.16      2.45 o 
  -5   9   3       25.47       29.23      4.36 o 
  -4   9   3       37.10       46.07      3.77 o 
  -3   9   3        0.26        1.38      1.17 o 
  -2   9   3        9.16        7.99      1.89 o 
  -1   9   3        1.09        3.89      1.40 o 
   0   9   3       52.70       52.43      3.00 o 
   1   9   3        1.08        2.68      1.26 o 
   2   9   3       52.78       58.93      3.53 o 
   3   9   3        1.60        5.72      1.83 o 
   4   9   3        1.29        0.87      1.34 o 
   5   9   3       46.61       54.84      4.48 o 
   6   9   3       45.33       59.63      7.60 o 
   7   9   3        2.74        3.00      1.77 o 
  -4  10   3       20.87       21.40      3.76 o 
  -3  10   3        1.13        1.58      1.65 o 
  -2  10   3       58.38       61.10      3.60 o 
  -1  10   3       18.55       25.23      2.76 o 
   0  10   3        0.51        2.35      1.69 o 
   1  10   3       44.07       54.94      4.43 o 
   2  10   3       21.00       20.48      3.03 o 
   3  10   3       23.69       25.66      3.40 o 
   4  10   3       38.84       48.95      4.34 o 
 -16   0   4      100.81      114.08      9.78 o 
 -15   0   4        1.31        3.38      2.76 o 
 -14   0   4       65.43       65.18      7.20 o 
 -13   0   4      214.70      221.32     12.00 o 
 -12   0   4       40.15       31.73      6.94 o 
 -11   0   4      172.47      179.63      6.68 o 
 -10   0   4     2978.79     2899.61    214.78 o 
  -9   0   4      917.57      878.27     68.38 o 
  -8   0   4      180.88      208.99     14.40 o 
  -7   0   4      110.71      133.39     10.14 o 
  -6   0   4      120.93      119.27     10.36 o 
  -5   0   4      645.50      660.33     40.15 o 
  -4   0   4     2530.81     2887.93     90.23 o 
  -3   0   4      154.75      147.49      6.42 o 
  -2   0   4     6721.11     6809.00    270.97 o 
  -1   0   4     2462.64     2501.72     72.52 o 
   0   0   4      445.43      472.17     12.62 o 
   1   0   4    13919.35    14099.77    324.75 o 
   2   0   4     4550.20     4941.59     76.27 o 
   3   0   4      661.83      677.05     16.85 o 
   4   0   4     6243.80     6572.12    343.63 o 
   5   0   4    14662.66    16388.44   1048.89 o 
   6   0   4      154.82      109.44      4.62 o 
   7   0   4       34.24       27.36      1.61 o 
   8   0   4     2617.11     3128.04    105.32 o 
   9   0   4       91.29      100.39      6.22 o 
  10   0   4      544.03      471.63     13.78 o 
  11   0   4      330.98      286.23     11.47 o 
  12   0   4      119.51      120.75      8.09 o 
  13   0   4      227.33      218.47     11.29 o 
  14   0   4        5.49        9.78      3.47 o 
  15   0   4      156.90      188.95     11.38 o 
 -16   1   4       12.83       11.47      2.91 o 
 -15   1   4       23.91       26.85      3.90 o 
 -14   1   4       19.08       15.39      4.76 o 
 -13   1   4      431.31      390.00     12.30 o 
 -12   1   4      243.80      230.47     12.38 o 
 -11   1   4        3.25        4.40      1.52 o 
 -10   1   4     1876.27     1856.73     78.03 o 
  -9   1   4      612.94      574.19     20.30 o 
  -8   1   4       75.06       68.96      2.54 o 
  -7   1   4      676.30      646.59     15.70 o 
  -6   1   4       19.72       28.72      2.77 o 
  -5   1   4      169.32      183.28      4.79 o 
  -4   1   4     3425.39     3484.25     66.01 o 
  -3   1   4     3412.90     3597.35     70.85 o 
  -2   1   4     1351.36     1443.06     22.64 o 
  -1   1   4    40601.94    36143.82    993.14 o 
   0   1   4      204.75      188.82      3.20 o 
   1   1   4     1382.90     1321.27     19.58 o 
   2   1   4    11931.25    12139.88     45.56 o 
   3   1   4     1081.04     1181.32     13.30 o 
   4   1   4     1518.95     1644.60     35.83 o 
   5   1   4     1170.28     1144.08     20.00 o 
   6   1   4       34.09       20.25      2.22 o 
   7   1   4     1213.88     1169.68     33.03 o 
   8   1   4      889.03      937.48     22.72 o 
   9   1   4        2.74        3.07      0.93 o 
  10   1   4        9.56       19.77      2.60 o 
  11   1   4       90.42       84.23      4.60 o 
  12   1   4        4.69        3.88      1.92 o 
  13   1   4        0.92        1.39      1.66 o 
  14   1   4        1.72        0.00      1.87 o 
  15   1   4        0.28        0.44      2.85 o 
 -15   2   4        0.27        2.29      1.86 o 
 -14   2   4       56.45       64.43      5.42 o 
 -13   2   4       80.83       85.57      4.38 o 
 -12   2   4      161.06      155.16      5.62 o 
 -11   2   4      912.23      875.90     27.43 o 
 -10   2   4       35.10       31.64      2.84 o 
  -9   2   4      755.64      774.87     10.89 o 
  -8   2   4      378.88      352.91      7.01 o 
  -7   2   4        8.58       10.27      1.05 o 
  -6   2   4      951.39     1101.53     23.96 o 
  -5   2   4       68.66       68.32      2.84 o 
  -4   2   4     2524.65     2852.46     52.20 o 
  -3   2   4      116.90      132.91      1.78 o 
  -2   2   4      843.12     1033.01     10.17 o 
  -1   2   4     7306.18     7706.49     83.63 o 
   0   2   4      593.23      609.08     11.26 o 
   1   2   4     4250.58     4349.93     46.47 o 
   2   2   4     8202.68     8828.11     94.73 o 
   3   2   4     2297.15     2284.12     54.06 o 
   4   2   4     2935.12     2887.56     55.48 o 
   5   2   4       14.02       22.74      1.57 o 
   6   2   4      859.91      875.34     19.80 o 
   7   2   4      350.88      347.14      8.86 o 
   8   2   4      464.28      499.13     12.30 o 
   9   2   4        3.46        7.87      1.26 o 
  10   2   4       51.98       40.84      2.27 o 
  11   2   4        0.29        0.39      1.49 o 
  12   2   4        1.50        0.00      1.66 o 
  13   2   4       16.36       18.39      3.29 o 
  14   2   4        9.52       12.25      2.94 o 
  15   2   4       21.72       26.03      4.09 o 
 -15   3   4       65.86       85.85     12.27 o 
 -14   3   4       62.12       66.42      4.03 o 
 -13   3   4        1.23        2.86      1.59 o 
 -12   3   4       45.63       48.53      4.41 o 
 -11   3   4       12.99       13.25      2.00 o 
 -10   3   4      147.80      139.10      4.17 o 
  -9   3   4        9.25        6.67      1.13 o 
  -8   3   4       22.24       31.38      1.77 o 
  -7   3   4      119.59      140.66      3.98 o 
  -6   3   4      202.94      185.70      4.12 o 
  -5   3   4       22.07       22.63      1.27 o 
  -4   3   4      305.78      271.84      2.95 o 
  -3   3   4     1790.18     1897.92     18.80 o 
  -2   3   4       30.13       20.13      0.88 o 
  -1   3   4      298.99      274.90      3.35 o 
   0   3   4     2281.17     2569.23     24.00 o 
   1   3   4      951.81     1223.93     19.54 o 
   2   3   4     2364.14     2619.41     39.70 o 
   3   3   4      382.33      406.31     12.60 o 
   4   3   4        0.01        7.33      1.02 o 
   5   3   4      360.44      365.40     12.33 o 
   6   3   4       20.16       25.40      2.01 o 
   7   3   4      109.99       97.27      2.77 o 
   8   3   4     1021.72      973.48     43.53 o 
   9   3   4        3.55        4.36      1.47 o 
  10   3   4      389.47      391.34      7.85 o 
  11   3   4      135.46      142.97      5.08 o 
  12   3   4       76.13       66.28      4.83 o 
  13   3   4       32.27       29.28      3.99 o 
  14   3   4      110.97      100.49      6.24 o 
  15   3   4       18.97       22.94      3.83 o 
 -14   4   4        0.15        4.26      2.04 o 
 -13   4   4       30.23       34.75      3.51 o 
 -12   4   4        8.00       13.00      1.99 o 
 -11   4   4        3.76        3.13      1.48 o 
 -10   4   4       33.62       39.19      2.78 o 
  -9   4   4       32.08       32.69      2.13 o 
  -8   4   4       84.28       69.26      2.52 o 
  -7   4   4       61.93       68.99      2.22 o 
  -6   4   4       46.17       35.87      1.74 o 
  -5   4   4        8.68        4.41      0.77 o 
  -4   4   4      423.73      490.15      5.60 o 
  -3   4   4       22.66       32.60      1.25 o 
  -2   4   4       11.78       12.54      0.91 o 
  -1   4   4       11.72       21.61      1.06 o 
   0   4   4     1021.75     1063.72     15.64 o 
   1   4   4      115.07      102.88      1.89 o 
   2   4   4     1281.20     1409.51     19.16 o 
   3   4   4     1105.92     1049.87     11.21 o 
   4   4   4      230.76      246.06      5.49 o 
   5   4   4        8.77        5.35      1.22 o 
   6   4   4        2.01        2.25      1.20 o 
   7   4   4       87.57       91.35      3.74 o 
   8   4   4       24.81       23.39      2.47 o 
   9   4   4       85.72       74.85      3.90 o 
  10   4   4      279.09      274.93      7.04 o 
  11   4   4       26.46       35.98      3.30 o 
  12   4   4       15.72       18.38      3.42 o 
  13   4   4      165.83      168.74     11.38 o 
  14   4   4        0.87        3.20      2.18 o 
 -14   5   4        0.50        1.96      1.51 o 
 -13   5   4       55.83       59.08      4.90 o 
 -12   5   4        4.30        6.96      2.01 o 
 -11   5   4        0.32        1.35      1.24 o 
 -10   5   4       24.74       33.32      2.76 o 
  -9   5   4        9.60        3.58      1.38 o 
  -8   5   4       23.96       26.93      2.00 o 
  -7   5   4      182.99      168.03      3.58 o 
  -6   5   4       38.97       38.03      1.83 o 
  -5   5   4        5.33        4.31      0.79 o 
  -4   5   4       20.52       27.95      1.40 o 
  -3   5   4      251.34      261.06      3.92 o 
  -2   5   4       90.40       95.74      2.17 o 
  -1   5   4      224.89      215.83      4.11 o 
   0   5   4       14.14       14.20      1.06 o 
   1   5   4        2.58        7.82      0.81 o 
   2   5   4       25.28       35.85      2.67 o 
   3   5   4      289.10      315.94      6.01 o 
   4   5   4       31.85       47.70      1.99 o 
   5   5   4      304.04      254.42      7.59 o 
   6   5   4       56.20       61.29      3.25 o 
   7   5   4        1.58        1.78      1.58 o 
   8   5   4      393.83      383.08     14.12 o 
   9   5   4      120.20      107.31      4.64 o 
  10   5   4        6.47        6.85      1.93 o 
  11   5   4        0.55        0.43      1.87 o 
  12   5   4        8.13       14.51      2.98 o 
  13   5   4        8.62       11.92      4.18 o 
 -13   6   4       28.76       36.13      3.73 o 
 -12   6   4        1.32        3.36      1.93 o 
 -11   6   4        0.90        2.32      1.70 o 
 -10   6   4       15.77       16.00      2.61 o 
  -9   6   4       71.38       61.45      4.01 o 
  -8   6   4       40.88       34.13      2.66 o 
  -7   6   4       40.09       43.16      2.24 o 
  -6   6   4      127.32      122.17      3.20 o 
  -5   6   4       29.95       28.34      1.66 o 
  -4   6   4      397.70      384.98      4.78 o 
  -3   6   4       20.65       24.40      1.50 o 
  -2   6   4      115.42      125.39      2.72 o 
  -1   6   4       25.63       30.07      1.57 o 
   0   6   4       50.31       54.28      2.07 o 
   1   6   4       28.80       34.25      1.84 o 
   2   6   4       50.42       43.26      1.91 o 
   3   6   4       47.44       46.81      2.20 o 
   4   6   4        3.48        1.53      1.20 o 
   5   6   4        0.02        0.00      0.92 o 
   6   6   4       17.64       16.73      2.10 o 
   7   6   4        0.23        0.00      1.14 o 
   8   6   4       52.52       46.89      3.79 o 
   9   6   4       42.06       50.02      4.02 o 
  10   6   4        0.95        0.11      1.34 o 
  11   6   4        0.60        1.04      1.30 o 
  12   6   4        0.96        5.29      1.71 o 
 -11   7   4       46.31       46.63      4.21 o 
 -10   7   4        0.14        1.67      1.67 o 
  -9   7   4       23.39       22.44      3.20 o 
  -8   7   4       10.16       10.87      2.41 o 
  -7   7   4       17.36       20.41      2.87 o 
  -6   7   4       31.23       36.19      2.18 o 
  -5   7   4        0.52        0.00      0.88 o 
  -4   7   4       55.04       47.08      2.13 o 
  -3   7   4      278.29      275.95      6.66 o 
  -2   7   4       95.63       85.20      3.01 o 
  -1   7   4      486.90      450.14      8.00 o 
   0   7   4      102.35       99.53      2.99 o 
   1   7   4       10.66       10.30      1.45 o 
   2   7   4        2.66        1.03      0.91 o 
   3   7   4       38.58       40.55      2.74 o 
   4   7   4      123.33      123.27      5.06 o 
   5   7   4       27.11       22.60      2.93 o 
   6   7   4        1.42        0.13      1.44 o 
   7   7   4       11.02       19.19      2.84 o 
   8   7   4       19.37       21.46      3.00 o 
   9   7   4       11.25       16.15      2.72 o 
  10   7   4        3.17        1.43      1.52 o 
  11   7   4       42.67       51.34      4.45 o 
 -10   8   4       31.19       25.34      4.04 o 
  -9   8   4        0.06        3.82      1.67 o 
  -8   8   4       51.54       61.09      4.18 o 
  -7   8   4        6.23        5.32      1.72 o 
  -6   8   4       13.29       12.23      1.99 o 
  -5   8   4        0.12        2.10      1.04 o 
  -4   8   4        2.75        2.11      1.28 o 
  -3   8   4      107.34       93.41      3.47 o 
  -2   8   4        5.89        5.06      1.23 o 
  -1   8   4       32.45       33.39      2.20 o 
   0   8   4        8.45       10.70      1.68 o 
   1   8   4        1.74        2.40      1.27 o 
   2   8   4       82.90       83.76      3.32 o 
   3   8   4        2.86        1.37      1.71 o 
   4   8   4        3.66        2.85      1.74 o 
   5   8   4        4.51       10.80      2.33 o 
   6   8   4        6.69        5.00      1.95 o 
   7   8   4        5.14        8.87      2.22 o 
   8   8   4        1.44        1.87      1.72 o 
   9   8   4       12.02       12.33      2.33 o 
  -7   9   4        0.35        2.81      1.88 o 
  -6   9   4       29.51       31.85      4.43 o 
  -5   9   4        1.65        2.76      1.96 o 
  -4   9   4        4.77        5.63      1.84 o 
  -3   9   4        1.06        1.40      1.28 o 
  -2   9   4       13.66       18.16      2.35 o 
  -1   9   4        5.74        7.21      1.59 o 
   0   9   4        0.83        3.04      1.26 o 
   1   9   4       59.29       54.20      3.01 o 
   2   9   4        2.38        4.55      1.58 o 
   3   9   4        1.09        3.08      1.53 o 
   4   9   4        2.53        5.24      1.83 o 
   5   9   4        4.57        8.31      2.22 o 
   6   9   4        7.75        9.75      2.21 o 
   7   9   4        5.68        8.40      1.96 o 
  -3  10   4        4.52        7.45      1.98 o 
  -2  10   4       44.77       58.08      3.56 o 
  -1  10   4       20.91       23.42      2.75 o 
   0  10   4       12.69       16.84      2.33 o 
   1  10   4       96.42       92.02      5.08 o 
   2  10   4        6.56        9.18      2.12 o 
   3  10   4       19.99       21.62      3.10 o 
 -15   1   5        0.11        0.80      2.22 o 
 -14   1   5       38.14       46.33      6.27 o 
 -13   1   5        1.87        2.02      1.60 o 
 -12   1   5        7.25        9.62      2.12 o 
 -11   1   5     1284.27     1270.91     50.85 o 
 -10   1   5      124.72      111.14      4.24 o 
  -9   1   5      194.02      171.71      6.00 o 
  -8   1   5      127.64      102.72      2.62 o 
  -7   1   5        4.55        9.74      1.03 o 
  -6   1   5      358.05      426.78     10.11 o 
  -5   1   5        3.23       11.44      0.87 o 
  -4   1   5        0.53        1.46      0.41 o 
  -3   1   5     1385.31     1546.24     28.12 o 
  -2   1   5     1503.37     1672.17     29.01 o 
  -1   1   5      615.02      686.61     12.36 o 
   0   1   5     5881.80     6008.43    111.53 o 
   1   1   5     1694.19     1779.38     25.55 o 
   2   1   5      484.55      509.58      8.55 o 
   3   1   5        0.20        1.12      0.26 o 
   4   1   5       17.80       22.30      1.07 o 
   5   1   5       54.24       90.09      2.19 o 
   6   1   5       25.53       27.87      1.41 o 
   7   1   5       70.47      105.89      2.69 o 
   8   1   5       43.04       40.46      2.37 o 
   9   1   5       17.32       16.88      2.29 o 
  10   1   5        0.84        1.20      1.29 o 
  11   1   5       11.93       10.86      2.29 o 
  12   1   5        0.01        0.00      1.65 o 
  13   1   5       84.54       76.74      7.11 o 
  14   1   5        0.64        3.47      2.85 o 
  15   1   5        4.49        5.16      3.02 o 
 -15   2   5       19.63       23.77      6.85 o 
 -14   2   5        9.58       13.04      2.30 o 
 -13   2   5       51.29       46.40      3.64 o 
 -12   2   5      258.56      252.15     12.05 o 
 -11   2   5       10.44       10.40      1.84 o 
 -10   2   5       99.75       97.85      3.13 o 
  -9   2   5      256.73      243.12      7.31 o 
  -8   2   5        3.39        4.73      1.24 o 
  -7   2   5        8.58        6.16      0.86 o 
  -6   2   5      398.70      362.13      5.30 o 
  -5   2   5     2194.39     2424.57     48.84 o 
  -4   2   5      454.40      536.44      9.03 o 
  -3   2   5      793.07      779.53     12.77 o 
  -2   2   5     8358.61     8517.98    111.99 o 
  -1   2   5      145.28      140.64      3.13 o 
   0   2   5      155.99      191.54      3.08 o 
   1   2   5        2.05       11.98      1.19 o 
   2   2   5     1844.12     1964.03     19.65 o 
   3   2   5      616.94      683.32      8.19 o 
   4   2   5       54.51       49.50      1.52 o 
   5   2   5      137.06      145.16      4.09 o 
   6   2   5      701.55      741.53     18.67 o 
   7   2   5      561.62      555.62     11.44 o 
   8   2   5       62.65       71.67      2.53 o 
   9   2   5      309.50      279.80      7.44 o 
  10   2   5      699.71      608.19     12.26 o 
  11   2   5        5.11        6.90      2.13 o 
  12   2   5       52.85       45.47      4.46 o 
  13   2   5       24.21       23.63      3.71 o 
  14   2   5        4.30        3.08      1.92 o 
  15   2   5        6.14        5.55      3.47 o 
 -15   3   5       14.62       22.40      4.58 o 
 -14   3   5        0.68        3.23      1.62 o 
 -13   3   5       22.09       18.86      2.72 o 
 -12   3   5        7.48       11.43      2.27 o 
 -11   3   5       78.61       82.04      5.21 o 
 -10   3   5        4.94        2.94      1.11 o 
  -9   3   5       11.23       12.56      1.50 o 
  -8   3   5      233.29      225.79      6.53 o 
  -7   3   5        0.06        1.70      0.68 o 
  -6   3   5      243.18      258.59      4.58 o 
  -5   3   5      375.50      403.21      6.05 o 
  -4   3   5      301.45      269.29      3.00 o 
  -3   3   5      278.72      308.42      4.83 o 
  -2   3   5      445.57      473.54      4.87 o 
  -1   3   5     2564.04     2648.04     16.96 o 
   0   3   5      121.28      118.42      1.97 o 
   1   3   5     1332.73     1418.27     12.89 o 
   2   3   5       41.98       34.87      1.49 o 
   3   3   5      158.07      169.26      3.00 o 
   4   3   5      511.45      515.21      4.74 o 
   5   3   5        0.20        0.89      0.65 o 
   6   3   5      178.71      154.07      4.52 o 
   7   3   5      105.41       97.56      3.60 o 
   8   3   5      450.96      477.07      8.13 o 
   9   3   5      198.31      181.90      5.28 o 
  10   3   5       88.86       89.70      4.63 o 
  11   3   5      139.85      122.75      6.22 o 
  12   3   5       23.20       22.77      3.51 o 
  13   3   5        2.63       10.32      4.58 o 
  14   3   5       23.37       24.14      4.40 o 
 -14   4   5      100.09       94.49      5.20 o 
 -13   4   5        1.03        3.00      2.05 o 
 -12   4   5       26.55       26.88      3.21 o 
 -11   4   5      196.44      175.27      5.12 o 
 -10   4   5       67.45       78.33      3.42 o 
  -9   4   5       69.26       67.58      2.68 o 
  -8   4   5       14.40       14.41      1.54 o 
  -7   4   5       71.35       65.89      2.35 o 
  -6   4   5        0.72        0.93      0.62 o 
  -5   4   5       19.75       17.36      1.31 o 
  -4   4   5      151.07      140.38      2.51 o 
  -3   4   5        0.11        0.34      0.44 o 
  -2   4   5      289.62      275.06      3.29 o 
  -1   4   5       73.55       91.64      1.90 o 
   0   4   5       76.23      108.40      3.64 o 
   1   4   5     2900.64     3372.39     48.16 o 
   2   4   5      116.25       96.23      2.68 o 
   3   4   5      907.33      975.07     11.41 o 
   4   4   5      554.75      559.47     11.94 o 
   5   4   5       54.18       71.19      5.82 o 
   6   4   5      880.81      875.91     33.74 o 
   7   4   5      797.73      797.83     16.15 o 
   8   4   5      371.55      331.69      7.23 o 
   9   4   5      460.79      452.59      8.70 o 
  10   4   5       20.87       25.39      2.91 o 
  11   4   5        2.40        3.17      1.48 o 
  12   4   5        6.02        6.11      2.30 o 
  13   4   5        9.19       17.33      3.30 o 
  14   4   5        8.08       11.92      3.65 o 
 -13   5   5       27.35       33.10      4.46 o 
 -12   5   5       58.12       64.83      3.49 o 
 -11   5   5        0.80        2.86      1.33 o 
 -10   5   5      138.00      139.90      4.67 o 
  -9   5   5       72.38       84.06      3.57 o 
  -8   5   5        1.29        0.94      0.96 o 
  -7   5   5      289.03      283.40      7.29 o 
  -6   5   5      207.90      212.84      6.24 o 
  -5   5   5       71.03       64.66      1.96 o 
  -4   5   5      309.67      288.87      3.86 o 
  -3   5   5      547.21      500.09      4.95 o 
  -2   5   5        7.98        7.19      0.86 o 
  -1   5   5      506.67      464.59      5.49 o 
   0   5   5     1167.15     1145.75     11.44 o 
   1   5   5       13.09        8.30      1.03 o 
   2   5   5       16.97       14.68      1.37 o 
   3   5   5      520.34      506.47     10.94 o 
   4   5   5      188.80      166.93      4.94 o 
   5   5   5      158.88      151.16      4.79 o 
   6   5   5      279.40      271.44      6.49 o 
   7   5   5      793.34      769.23     20.89 o 
   8   5   5      201.83      208.97      6.19 o 
   9   5   5      410.78      426.81      8.92 o 
  10   5   5      274.55      255.52      7.19 o 
  11   5   5       94.98      115.92      5.10 o 
  12   5   5       49.61       53.20      4.80 o 
  13   5   5       28.27       36.10      6.67 o 
 -12   6   5       16.34       21.03      2.87 o 
 -11   6   5      205.12      195.79      6.91 o 
 -10   6   5       42.79       41.23      3.74 o 
  -9   6   5      202.18      218.23      6.17 o 
  -8   6   5      705.03      669.68      9.67 o 
  -7   6   5        1.15        0.07      0.88 o 
  -6   6   5      172.90      138.37      3.43 o 
  -5   6   5      257.09      224.23      4.18 o 
  -4   6   5        4.00        4.42      0.92 o 
  -3   6   5       51.02       33.79      1.68 o 
  -2   6   5      538.77      485.36      8.14 o 
  -1   6   5        0.85        2.26      1.14 o 
   0   6   5       57.91       56.18      2.15 o 
   1   6   5      787.98      808.48     14.90 o 
   2   6   5      108.77      114.49      3.16 o 
   3   6   5      267.15      236.42      4.52 o 
   4   6   5      710.18      638.87     16.25 o 
   5   6   5        0.00        0.14      1.12 o 
   6   6   5      355.14      314.16      8.50 o 
   7   6   5        6.99        8.02      1.67 o 
   8   6   5       68.68       73.14      3.55 o 
   9   6   5        0.05        0.00      1.51 o 
  10   6   5       12.22       16.38      2.88 o 
  11   6   5       27.55       41.18      4.02 o 
  12   6   5        1.22        2.66      1.59 o 
 -11   7   5        8.55       14.23      2.47 o 
 -10   7   5       66.87       77.08      4.57 o 
  -9   7   5      107.90      100.87      5.06 o 
  -8   7   5       31.15       34.20      3.52 o 
  -7   7   5       78.78       87.50      3.04 o 
  -6   7   5      228.79      219.81      4.65 o 
  -5   7   5        2.04        1.77      1.00 o 
  -4   7   5      368.08      334.94      8.65 o 
  -3   7   5      593.58      520.17      6.75 o 
  -2   7   5      677.72      638.26     12.32 o 
  -1   7   5      255.78      230.86      4.45 o 
   0   7   5      133.55      119.13      3.27 o 
   1   7   5      438.81      397.04      6.77 o 
   2   7   5      260.08      246.86      4.91 o 
   3   7   5       30.81       30.86      2.57 o 
   4   7   5       68.18       50.63      2.97 o 
   5   7   5       24.75       28.96      3.13 o 
   6   7   5       65.45       58.09      3.76 o 
   7   7   5        0.04        1.69      1.57 o 
   8   7   5       15.45       23.34      3.14 o 
   9   7   5       42.78       53.29      4.21 o 
  10   7   5       18.50       20.79      2.95 o 
  11   7   5       26.40       30.34      3.55 o 
 -10   8   5       19.69       27.22      3.37 o 
  -9   8   5        2.14        5.11      1.81 o 
  -8   8   5      109.39      102.01      5.11 o 
  -7   8   5        0.39        3.13      1.32 o 
  -6   8   5       38.98       47.27      2.87 o 
  -5   8   5       20.88       23.80      2.56 o 
  -4   8   5        0.06        0.51      0.96 o 
  -3   8   5       13.74       18.86      1.83 o 
  -2   8   5        2.12        1.35      1.02 o 
  -1   8   5      173.78      171.78      4.08 o 
   0   8   5        1.11        4.83      1.17 o 
   1   8   5      229.78      206.99      6.07 o 
   2   8   5       56.74       51.35      3.70 o 
   3   8   5       76.43       76.58      4.24 o 
   4   8   5      148.31      126.84      5.48 o 
   5   8   5       16.64       14.30      2.57 o 
   6   8   5      131.86      119.67      5.59 o 
   7   8   5        7.71       10.66      2.36 o 
   8   8   5        0.28        0.00      1.38 o 
   9   8   5       34.35       36.47      3.83 o 
  -7   9   5       18.90       24.76      4.09 o 
  -6   9   5        9.47       15.87      2.57 o 
  -5   9   5        0.85        0.94      1.29 o 
  -4   9   5       16.48       19.12      2.79 o 
  -3   9   5        1.54        4.01      1.84 o 
  -2   9   5        0.03        1.19      1.10 o 
  -1   9   5       17.39       19.96      2.22 o 
   0   9   5       26.34       27.67      2.48 o 
   1   9   5       26.18       33.20      3.04 o 
   2   9   5       32.07       31.95      3.50 o 
   3   9   5       35.96       35.45      3.67 o 
   4   9   5        6.40        7.45      2.14 o 
   5   9   5       57.19       69.01      4.39 o 
   6   9   5       53.64       51.55      4.48 o 
   7   9   5        8.97       12.55      2.37 o 
  -3  10   5        0.64        1.04      1.44 o 
  -2  10   5        1.95        4.11      1.68 o 
  -1  10   5       13.93       19.41      2.49 o 
   0  10   5        4.98       11.83      2.39 o 
   1  10   5       91.07       91.57      4.34 o 
   2  10   5       15.31       20.23      2.94 o 
 -15   0   6       60.48       40.55      6.76 o 
 -14   0   6       22.30       26.32      5.96 o 
 -13   0   6       29.67       34.09      4.07 o 
 -12   0   6      766.74      795.92     64.42 o 
 -11   0   6      673.65      671.06     53.35 o 
 -10   0   6      397.42      467.21     39.70 o 
  -9   0   6      432.05      386.48      8.98 o 
  -8   0   6     2083.78     2057.47    161.79 o 
  -7   0   6      274.39      315.47     11.09 o 
  -6   0   6     1423.84     1588.84     49.98 o 
  -5   0   6     2326.87     2455.33     79.52 o 
  -4   0   6     3431.03     3262.25    117.02 o 
  -3   0   6      603.12      701.47     27.88 o 
  -2   0   6     3272.76     3323.96    104.53 o 
  -1   0   6     9709.92     9743.66    325.62 o 
   0   0   6      381.71      485.47     10.13 o 
   1   0   6     1109.48     1093.88     27.48 o 
   2   0   6       27.56       29.78      1.26 o 
   3   0   6      426.55      412.80      4.54 o 
   4   0   6       67.72       95.92      3.37 o 
   5   0   6     1924.15     2179.52     77.70 o 
   6   0   6      462.19      467.98     31.43 o 
   7   0   6      799.50      767.13     34.77 o 
   8   0   6       33.88       36.19      3.73 o 
   9   0   6      330.64      285.61     10.23 o 
  10   0   6      962.75      879.15     18.85 o 
  11   0   6      847.17      697.13     17.78 o 
  12   0   6      254.38      197.58     10.14 o 
  13   0   6      236.23      225.77     11.47 o 
 -15   1   6       52.71       66.46     12.18 o 
 -14   1   6       37.55       42.09      6.89 o 
 -13   1   6      155.01      156.22      7.54 o 
 -12   1   6       95.81      104.93      4.04 o 
 -11   1   6      257.75      243.19      9.09 o 
 -10   1   6      486.43      475.08     28.83 o 
  -9   1   6      173.93      165.15      6.59 o 
  -8   1   6       40.68       37.22      1.73 o 
  -7   1   6      119.16      118.30      2.74 o 
  -6   1   6     1404.95     1464.62     34.66 o 
  -5   1   6      251.69      318.41      8.06 o 
  -4   1   6     1523.18     1587.89     33.42 o 
  -3   1   6     1959.87     1841.64     36.27 o 
  -2   1   6     1358.02     1609.82     35.06 o 
  -1   1   6     5253.81     5191.37     91.65 o 
   0   1   6        0.55        2.54      0.45 o 
   1   1   6      283.95      283.36      3.66 o 
   2   1   6     1283.55     1242.73     14.14 o 
   3   1   6       66.63       48.03      1.15 o 
   4   1   6       26.07       25.98      1.97 o 
   5   1   6     2762.93     3018.98     48.54 o 
   6   1   6      188.95      276.85     23.36 o 
   7   1   6        1.41        2.59      0.73 o 
   8   1   6     1194.63     1112.02     24.32 o 
   9   1   6       23.48       25.19      4.60 o 
  10   1   6        0.01        0.00      0.97 o 
  11   1   6      249.70      202.47      5.82 o 
  12   1   6        4.27        5.96      2.29 o 
  13   1   6        9.58       17.70      3.28 o 
  14   1   6       32.27       33.46      4.24 o 
  15   1   6        2.72        3.30      1.94 o 
 -15   2   6        8.99        9.29      2.66 o 
 -14   2   6       16.49       19.46      2.72 o 
 -13   2   6       82.81       72.30      4.18 o 
 -12   2   6        9.33        9.93      2.16 o 
 -11   2   6      390.68      357.26      8.41 o 
 -10   2   6      256.51      245.32      6.48 o 
  -9   2   6      132.52      120.91      5.19 o 
  -8   2   6      912.36      890.55     17.34 o 
  -7   2   6      109.12      125.06      2.71 o 
  -6   2   6     2793.83     3028.64     83.62 o 
  -5   2   6       84.52      113.39      2.38 o 
  -4   2   6      464.71      596.32     12.71 o 
  -3   2   6      199.17      173.91      3.51 o 
  -2   2   6       34.26       26.20      0.92 o 
  -1   2   6     6453.04     6653.73     98.27 o 
   0   2   6      147.47      128.74      3.92 o 
   1   2   6     3305.70     3461.86     31.80 o 
   2   2   6     5467.62     5702.02     73.98 o 
   3   2   6      313.76      321.17      6.00 o 
   4   2   6     2336.30     2641.88     32.45 o 
   5   2   6      252.49      320.97      5.88 o 
   6   2   6     1781.57     1865.62     32.48 o 
   7   2   6      306.16      317.66      5.34 o 
   8   2   6       11.29        9.50      1.27 o 
   9   2   6      312.38      307.07     10.93 o 
  10   2   6        5.50        8.00      2.26 o 
  11   2   6        2.30        0.00      1.41 o 
  12   2   6        2.93        2.76      1.68 o 
  13   2   6       41.43       35.30      4.26 o 
  14   2   6        0.04        0.91      1.60 o 
  15   2   6        0.39        4.74      2.11 o 
 -15   3   6       79.75       86.55      6.99 o 
 -14   3   6       29.94       25.71      3.15 o 
 -13   3   6        0.20        2.21      1.49 o 
 -12   3   6      103.02       98.31      6.18 o 
 -11   3   6      150.41      148.64      5.54 o 
 -10   3   6        7.18        7.26      1.53 o 
  -9   3   6       73.14       67.40      2.62 o 
  -8   3   6      187.52      181.55      5.88 o 
  -7   3   6       13.45       20.99      1.47 o 
  -6   3   6      313.45      262.81      4.25 o 
  -5   3   6       25.31       38.72      1.56 o 
  -4   3   6        1.71        0.84      0.71 o 
  -3   3   6      844.50      768.30      8.38 o 
  -2   3   6      304.62      295.88      5.78 o 
  -1   3   6     1564.89     1802.63     14.82 o 
   0   3   6     5668.61     6180.72     43.51 o 
   1   3   6      492.42      500.89      7.37 o 
   2   3   6      231.74      255.41      3.84 o 
   3   3   6      811.80      865.42     13.68 o 
   4   3   6      135.80      151.54      3.84 o 
   5   3   6      434.86      438.28      7.59 o 
   6   3   6      717.35      724.44     34.15 o 
   7   3   6      295.00      283.57     14.09 o 
   8   3   6     1436.87     1333.24    146.27 o 
   9   3   6        7.64        8.54      1.75 o 
  10   3   6       25.17       22.97      2.52 o 
  11   3   6      153.21      147.87      6.85 o 
  12   3   6       21.78       19.73      3.45 o 
  13   3   6        6.91       10.76      2.73 o 
  14   3   6       52.65       66.18      5.18 o 
 -14   4   6       14.90       16.50      2.55 o 
 -13   4   6       89.58       85.45      4.60 o 
 -12   4   6        0.00        2.61      2.07 o 
 -11   4   6       82.80       82.21      4.38 o 
 -10   4   6      163.20      169.92      5.06 o 
  -9   4   6       69.62       69.26      2.77 o 
  -8   4   6      125.23      112.80      3.03 o 
  -7   4   6        0.35        0.35      0.71 o 
  -6   4   6       56.20       58.98      2.07 o 
  -5   4   6        2.09        2.36      0.58 o 
  -4   4   6      218.21      218.47      3.10 o 
  -3   4   6        0.09        0.66      0.46 o 
  -2   4   6      188.28      183.91      2.76 o 
  -1   4   6      165.32      154.78      2.48 o 
   0   4   6        2.47        2.12      0.52 o 
   1   4   6       53.62       40.86      1.76 o 
   2   4   6      258.39      243.36      9.01 o 
   3   4   6      283.79      288.58      4.48 o 
   4   4   6      370.07      325.71      6.33 o 
   5   4   6      110.29       91.04      3.59 o 
   6   4   6      437.11      479.46     20.83 o 
   7   4   6      253.15      239.65      9.48 o 
   8   4   6        5.07        5.68      1.75 o 
   9   4   6       42.01       49.53      3.28 o 
  10   4   6      141.64      130.79      5.07 o 
  11   4   6       17.94       18.93      4.71 o 
  12   4   6       36.34       40.52      5.20 o 
  13   4   6        1.90        0.00      3.69 o 
  14   4   6        1.47        4.40      2.17 o 
 -13   5   6       21.78       31.64      3.57 o 
 -12   5   6       56.27       61.46      4.30 o 
 -11   5   6       94.05       99.39      4.14 o 
 -10   5   6        2.83        3.83      1.43 o 
  -9   5   6      323.93      292.74      6.15 o 
  -8   5   6        1.08        3.90      1.04 o 
  -7   5   6      118.74      114.63      3.12 o 
  -6   5   6        5.94        4.07      0.95 o 
  -5   5   6        1.75        1.47      0.78 o 
  -4   5   6       25.04       21.94      1.40 o 
  -3   5   6       31.88       31.20      1.50 o 
  -2   5   6       29.01       32.13      1.63 o 
  -1   5   6      116.30      110.03      2.34 o 
   0   5   6       62.54       60.21      2.05 o 
   1   5   6        9.99        9.54      1.16 o 
   2   5   6       33.20       35.19      1.81 o 
   3   5   6      928.77      952.25     14.85 o 
   4   5   6      151.98      127.77      4.41 o 
   5   5   6       52.38       58.49      3.25 o 
   6   5   6      189.34      159.90      6.92 o 
   7   5   6      184.95      180.77      5.71 o 
   8   5   6       19.70       24.64      3.04 o 
   9   5   6      254.77      242.95     10.03 o 
  10   5   6       28.88       30.05      3.69 o 
  11   5   6       22.27       26.36      3.10 o 
  12   5   6        0.43        2.71      1.77 o 
  13   5   6        0.01        2.58      2.67 o 
 -12   6   6        6.88       15.68      3.20 o 
 -11   6   6        1.67        4.07      1.76 o 
 -10   6   6        1.14        4.06      1.48 o 
  -9   6   6       86.76       68.88      3.51 o 
  -8   6   6        6.52       12.27      1.90 o 
  -7   6   6        0.04        0.00      0.86 o 
  -6   6   6       44.05       40.66      2.21 o 
  -5   6   6        8.07        6.88      1.25 o 
  -4   6   6       92.02       78.11      2.33 o 
  -3   6   6       75.81       67.92      2.17 o 
  -2   6   6      432.72      447.79      5.10 o 
  -1   6   6        4.32        2.53      0.96 o 
   0   6   6       81.40       79.34      2.92 o 
   1   6   6        3.88        4.47      1.03 o 
   2   6   6        8.83       11.04      1.42 o 
   3   6   6        4.19        6.97      3.35 o 
   4   6   6      208.88      209.58      5.22 o 
   5   6   6        8.95        9.60      1.71 o 
   6   6   6       36.62       39.99      2.86 o 
   7   6   6       49.29       51.57      3.07 o 
   8   6   6       40.73       41.20      3.78 o 
   9   6   6        1.67        4.74      1.80 o 
  10   6   6        0.64        0.00      1.51 o 
  11   6   6        0.89        0.60      1.62 o 
  12   6   6        9.37       13.33      3.20 o 
 -11   7   6       18.13       20.23      2.93 o 
 -10   7   6        0.06        4.17      1.76 o 
  -9   7   6        5.31        8.56      2.21 o 
  -8   7   6       21.18       25.91      2.39 o 
  -7   7   6       31.53       30.37      2.17 o 
  -6   7   6        1.29        1.82      1.00 o 
  -5   7   6       17.27       16.58      1.70 o 
  -4   7   6       21.18       30.58      2.41 o 
  -3   7   6      278.75      282.10      6.71 o 
  -2   7   6        6.49        4.06      1.25 o 
  -1   7   6       38.02       36.25      2.15 o 
   0   7   6      247.22      261.27      4.74 o 
   1   7   6       54.14       62.94      2.52 o 
   2   7   6       64.95       66.13      3.15 o 
   3   7   6      117.68      106.49      5.29 o 
   4   7   6        0.00        1.39      1.17 o 
   5   7   6        7.19        7.50      1.73 o 
   6   7   6        7.24        6.54      2.03 o 
   7   7   6        1.11        3.43      1.63 o 
   8   7   6       16.88       22.30      3.13 o 
   9   7   6       40.62       41.88      4.19 o 
  10   7   6        2.36        6.32      1.86 o 
  11   7   6       10.62       10.54      2.32 o 
  -9   8   6        0.90        3.77      1.65 o 
  -8   8   6        6.19        9.21      2.15 o 
  -7   8   6        5.71        6.23      1.83 o 
  -6   8   6        0.27        1.29      1.21 o 
  -5   8   6        0.55        1.21      1.09 o 
  -4   8   6        1.19        3.28      1.14 o 
  -3   8   6      106.14      108.95      3.74 o 
  -2   8   6        4.77        3.93      1.09 o 
  -1   8   6       10.00       11.16      1.51 o 
   0   8   6       14.68       18.71      1.82 o 
   1   8   6        0.01        0.06      0.93 o 
   2   8   6       13.49       11.01      2.39 o 
   3   8   6        6.00       10.18      2.17 o 
   4   8   6        7.73       14.04      2.60 o 
   5   8   6        2.93        0.84      1.55 o 
   6   8   6        0.15        2.31      1.69 o 
   7   8   6        0.01        2.44      1.75 o 
   8   8   6        7.52        9.83      2.08 o 
   9   8   6        3.46        3.65      1.70 o 
  -7   9   6        1.64        6.78      2.28 o 
  -6   9   6       17.79       27.23      3.33 o 
  -5   9   6       33.80       33.98      3.12 o 
  -4   9   6        2.59        2.82      1.28 o 
  -3   9   6       43.36       48.86      2.92 o 
  -2   9   6       10.86       11.51      1.75 o 
  -1   9   6       21.15       26.99      2.44 o 
   0   9   6       24.18       30.80      2.58 o 
   1   9   6        1.83        3.06      1.44 o 
   2   9   6        0.79        3.26      1.60 o 
   3   9   6        0.92        3.97      1.71 o 
   4   9   6        3.89        8.16      2.66 o 
   5   9   6        0.94        1.91      1.70 o 
   6   9   6        4.02        6.87      1.90 o 
  -2  10   6       15.01       18.75      3.04 o 
  -1  10   6       34.44       33.00      3.07 o 
   0  10   6        5.55       11.50      2.04 o 
   1  10   6       31.93       38.38      3.92 o 
 -15   1   7       21.85       21.82      3.66 o 
 -14   1   7       10.33       12.55      2.76 o 
 -13   1   7        7.85        8.04      4.45 o 
 -12   1   7      584.69      542.32     19.24 o 
 -11   1   7      582.77      562.13     26.50 o 
 -10   1   7      514.59      460.23     15.03 o 
  -9   1   7      581.61      573.85     15.14 o 
  -8   1   7      252.40      245.15      5.93 o 
  -7   1   7      209.74      210.27      4.02 o 
  -6   1   7       14.19       14.25      1.08 o 
  -5   1   7        0.00        0.82      0.51 o 
  -4   1   7       42.45       36.76      2.11 o 
  -3   1   7      551.70      554.52     12.06 o 
  -2   1   7      492.01      509.89     10.88 o 
  -1   1   7        8.01       17.46      2.63 o 
   0   1   7     2040.93     2134.68     38.82 o 
   1   1   7      503.75      535.94      5.95 o 
   2   1   7       17.43       26.71      0.90 o 
   3   1   7     1359.12     1399.20     13.26 o 
   4   1   7      112.22      108.25      2.71 o 
   5   1   7      524.64      632.11     17.03 o 
   6   1   7        9.23        9.15      1.04 o 
   7   1   7        6.08       11.48      1.23 o 
   8   1   7        3.38        3.65      1.27 o 
   9   1   7       85.73       80.68      3.45 o 
  10   1   7        8.69        6.51      1.57 o 
  11   1   7       83.32       67.97      4.65 o 
  12   1   7       94.19       83.08      5.26 o 
  13   1   7        1.85        1.38      1.58 o 
  14   1   7        8.66       15.87      3.20 o 
  15   1   7        0.89        6.49      3.56 o 
 -15   2   7        8.23       10.25      2.14 o 
 -14   2   7        0.44        2.77      1.53 o 
 -13   2   7        4.46        6.58      1.82 o 
 -12   2   7       41.35       43.97      3.09 o 
 -11   2   7       59.71       56.51      3.05 o 
 -10   2   7      337.81      310.56     13.73 o 
  -9   2   7      185.99      181.10      5.51 o 
  -8   2   7       68.95       72.70      2.30 o 
  -7   2   7       85.88      100.99      4.02 o 
  -6   2   7      253.10      243.74      5.02 o 
  -5   2   7        0.04        0.00      0.55 o 
  -4   2   7      182.78      180.73      4.19 o 
  -3   2   7      120.31      120.73      2.22 o 
  -2   2   7      328.02      374.31      8.64 o 
  -1   2   7      238.16      243.38      7.25 o 
   0   2   7     4031.37     4379.00     84.22 o 
   1   2   7       89.75      108.39      1.73 o 
   2   2   7     9316.15     9884.54    115.62 o 
   3   2   7      927.60     1020.10     16.37 o 
   4   2   7      702.89      707.71      5.30 o 
   5   2   7       42.08       55.42      1.87 o 
   6   2   7      159.89      163.33      3.30 o 
   7   2   7      348.35      338.45      7.28 o 
   8   2   7        7.01        3.89      1.28 o 
   9   2   7       15.25       28.30      3.35 o 
  10   2   7      118.90      102.87      7.02 o 
  11   2   7      113.67       90.36      5.78 o 
  12   2   7       48.09       40.54      4.42 o 
  13   2   7        2.05        3.02      1.91 o 
  14   2   7       15.54       17.84      3.35 o 
 -15   3   7       40.45       41.55      3.94 o 
 -14   3   7        0.87        4.07      1.59 o 
 -13   3   7       47.45       49.09      4.08 o 
 -12   3   7      231.81      217.57     12.74 o 
 -11   3   7       67.29       57.17      3.18 o 
 -10   3   7       51.41       51.71      2.83 o 
  -9   3   7      308.61      318.30      7.66 o 
  -8   3   7      539.62      526.66      6.61 o 
  -7   3   7        3.29        4.84      0.93 o 
  -6   3   7        4.71        6.16      0.92 o 
  -5   3   7       72.33       83.06      2.50 o 
  -4   3   7       92.35       67.61      1.70 o 
  -3   3   7      304.09      281.56      3.96 o 
  -2   3   7     1263.19     1243.97     14.29 o 
  -1   3   7     7132.46     7704.62     66.23 o 
   0   3   7     2222.00     2394.09     17.31 o 
   1   3   7      520.57      554.52      5.00 o 
   2   3   7     1317.08     1473.28     12.41 o 
   3   3   7       35.76       25.32      1.36 o 
   4   3   7       52.92       52.92      2.57 o 
   5   3   7       10.54       13.04      1.94 o 
   6   3   7       38.01       29.74      2.43 o 
   7   3   7      154.07      126.15      4.89 o 
   8   3   7      632.80      583.21     19.13 o 
   9   3   7       69.19       63.33      3.30 o 
  10   3   7      270.45      243.53      8.36 o 
  11   3   7      107.63      105.61      5.88 o 
  12   3   7       31.03       40.89      4.56 o 
  13   3   7        3.26        3.43      2.11 o 
  14   3   7        5.17        7.58      2.58 o 
 -14   4   7       42.04       49.39      3.96 o 
 -13   4   7        4.83        5.89      1.88 o 
 -12   4   7        1.82        3.65      1.62 o 
 -11   4   7       87.31       88.00      5.53 o 
 -10   4   7      142.91      147.96      4.10 o 
  -9   4   7       37.09       32.61      2.13 o 
  -8   4   7       19.73       30.76      1.99 o 
  -7   4   7      448.14      444.18      9.47 o 
  -6   4   7       40.98       38.56      1.81 o 
  -5   4   7       35.52       31.88      1.67 o 
  -4   4   7       80.32       84.78      2.00 o 
  -3   4   7       50.73       53.41      1.61 o 
  -2   4   7       19.43       29.14      1.28 o 
  -1   4   7     1081.92     1128.01      6.66 o 
   0   4   7       50.92       56.88      2.01 o 
   1   4   7      257.76      260.96      4.55 o 
   2   4   7      801.84      842.08     10.64 o 
   3   4   7      110.41      117.44      4.74 o 
   4   4   7      525.43      487.75     11.87 o 
   5   4   7        3.19        5.24      1.45 o 
   6   4   7      520.66      460.34     11.57 o 
   7   4   7     1031.44      960.29     15.14 o 
   8   4   7      754.93      777.37     27.05 o 
   9   4   7       28.40       26.18      2.85 o 
  10   4   7       26.20       28.19      3.01 o 
  11   4   7        1.59        1.59      1.82 o 
  12   4   7        8.66       11.25      2.85 o 
  13   4   7       13.10       16.06      3.27 o 
 -13   5   7        0.94        4.51      1.67 o 
 -12   5   7       29.15       34.57      3.59 o 
 -11   5   7        0.11        3.07      1.69 o 
 -10   5   7        3.40        9.12      1.80 o 
  -9   5   7      106.60       90.73      3.68 o 
  -8   5   7        4.98        6.01      1.24 o 
  -7   5   7       99.16       83.21      2.78 o 
  -6   5   7      204.68      184.44      3.83 o 
  -5   5   7       73.84       68.95      2.37 o 
  -4   5   7       73.44       68.56      2.32 o 
  -3   5   7      707.14      678.25      6.62 o 
  -2   5   7      356.72      350.18      4.19 o 
  -1   5   7      109.21      100.53      2.29 o 
   0   5   7      138.73      136.60      3.43 o 
   1   5   7      109.28      107.76      2.91 o 
   2   5   7       24.77       23.15      1.65 o 
   3   5   7       14.11       13.78      2.05 o 
   4   5   7      243.41      206.55      7.44 o 
   5   5   7      331.90      311.75      7.02 o 
   6   5   7       43.55       58.07      3.54 o 
   7   5   7      101.53       89.54      4.28 o 
   8   5   7      535.58      513.03     21.37 o 
   9   5   7      322.23      322.29     11.75 o 
  10   5   7       13.52       15.38      2.67 o 
  11   5   7       87.25       90.23      4.65 o 
  12   5   7       47.50       52.78      9.83 o 
  13   5   7        0.60        4.36      2.85 o 
 -12   6   7        2.99        3.97      2.00 o 
 -11   6   7       23.78       25.30      2.68 o 
 -10   6   7       65.87       51.80      3.29 o 
  -9   6   7       83.93       72.72      3.22 o 
  -8   6   7      352.78      292.18      6.50 o 
  -7   6   7       35.05       27.83      2.07 o 
  -6   6   7      356.22      328.19      5.37 o 
  -5   6   7      431.05      371.62      7.60 o 
  -4   6   7       29.36       34.44      2.00 o 
  -3   6   7      727.22      663.02      6.33 o 
  -2   6   7      114.82      107.08      3.01 o 
  -1   6   7       46.00       30.53      1.88 o 
   0   6   7      123.24      104.01      2.89 o 
   1   6   7       71.80       57.50      2.41 o 
   2   6   7       42.53       44.20      2.19 o 
   3   6   7      115.96      103.84      3.78 o 
   4   6   7      591.67      529.57     20.39 o 
   5   6   7        1.53        4.59      1.49 o 
   6   6   7      109.25       94.56      4.69 o 
   7   6   7      381.86      382.97      8.67 o 
   8   6   7       93.80       90.09      4.59 o 
   9   6   7      105.35      103.56      6.88 o 
  10   6   7      185.26      168.49     12.89 o 
  11   6   7        3.58        0.00      3.82 o 
  12   6   7       12.09       16.89      4.71 o 
 -11   7   7        0.90        1.47      1.25 o 
 -10   7   7       25.97       24.72      3.22 o 
  -9   7   7        3.27        2.53      1.32 o 
  -8   7   7        0.05        0.95      1.11 o 
  -7   7   7       51.00       46.70      2.53 o 
  -6   7   7       38.04       36.39      2.32 o 
  -5   7   7       65.04       61.71      2.84 o 
  -4   7   7      466.07      456.81      7.20 o 
  -3   7   7        9.63       14.17      1.88 o 
  -2   7   7       24.92       21.27      1.82 o 
  -1   7   7      170.39      153.55      3.73 o 
   0   7   7       19.99       22.60      1.85 o 
   1   7   7       92.16       73.02      2.90 o 
   2   7   7      191.24      150.54      4.72 o 
   3   7   7        5.36       10.50      1.84 o 
   4   7   7       11.58        5.92      1.56 o 
   5   7   7       68.06       61.05      3.31 o 
   6   7   7       26.61       35.36      2.99 o 
   7   7   7        1.09        1.50      1.65 o 
   8   7   7        7.85        9.63      2.28 o 
   9   7   7       62.08       66.22      4.34 o 
  10   7   7        0.38        1.75      1.55 o 
  -9   8   7        0.04        2.16      1.66 o 
  -8   8   7      100.54       98.98      5.89 o 
  -7   8   7       68.85       65.35      4.46 o 
  -6   8   7        9.00       11.72      1.77 o 
  -5   8   7       39.49       44.10      2.85 o 
  -4   8   7       72.31       75.93      3.24 o 
  -3   8   7       11.89        9.88      1.72 o 
  -2   8   7        8.81       13.18      1.58 o 
  -1   8   7       51.79       64.00      2.71 o 
   0   8   7        0.38        1.61      0.96 o 
   1   8   7       65.06       66.41      3.37 o 
   2   8   7       12.05       14.76      2.15 o 
   3   8   7        0.43        1.41      1.49 o 
   4   8   7      162.72      141.77      5.88 o 
   5   8   7       70.01       61.22      4.17 o 
   6   8   7       11.22       17.43      2.77 o 
   7   8   7       99.63       83.94      4.82 o 
   8   8   7       12.31       23.29      3.17 o 
  -6   9   7       10.53       15.02      2.47 o 
  -5   9   7        2.56        3.58      1.53 o 
  -4   9   7        0.84        2.07      1.13 o 
  -3   9   7        1.49        3.75      1.29 o 
  -2   9   7        5.16        7.15      1.48 o 
  -1   9   7       20.58       24.81      2.41 o 
   0   9   7       39.89       53.94      3.44 o 
   1   9   7        0.08        0.51      1.40 o 
   2   9   7       71.56       72.18      4.42 o 
   3   9   7      135.50      134.27      6.00 o 
   4   9   7       12.76       18.89      2.94 o 
   5   9   7       86.85       78.52      4.74 o 
   6   9   7       27.97       32.96      3.69 o 
 -15   0   8        6.90        7.47      3.29 o 
 -14   0   8        6.67       17.04      3.26 o 
 -13   0   8        1.79        3.33      2.26 o 
 -12   0   8      663.64      620.13     44.73 o 
 -11   0   8      316.57      293.30     13.07 o 
 -10   0   8       52.41       44.33      4.12 o 
  -9   0   8      494.42      455.45     42.06 o 
  -8   0   8      474.80      466.75     25.96 o 
  -7   0   8      260.51      229.58     14.06 o 
  -6   0   8       53.54       71.19      2.96 o 
  -5   0   8    12801.26    13785.40    630.17 o 
  -4   0   8      369.15      427.15     19.50 o 
  -3   0   8      951.26     1105.23     49.11 o 
  -2   0   8     1772.78     1560.31     39.64 o 
  -1   0   8      437.99      581.72     16.26 o 
   0   0   8     1259.08     1417.73     35.65 o 
   1   0   8     6408.48     7091.79    173.09 o 
   2   0   8        4.90        8.36      0.98 o 
   3   0   8      208.77      208.80      3.70 o 
   4   0   8       75.45      116.54      2.81 o 
   5   0   8      513.81      444.29     14.16 o 
   6   0   8     2011.19     2120.13     71.14 o 
   7   0   8     4872.52     5096.58     29.49 o 
   8   0   8      511.98      474.77      9.58 o 
   9   0   8      325.47      341.01     11.29 o 
  10   0   8     1260.14     1222.80     37.75 o 
  11   0   8       14.78       15.48      2.85 o 
  12   0   8       42.89       39.39      6.22 o 
  13   0   8        0.07        4.53      2.76 o 
  14   0   8        0.39        0.89      1.96 o 
 -15   1   8       24.42       25.55      3.99 o 
 -14   1   8       29.59       38.55      4.48 o 
 -13   1   8       19.56       18.61      2.47 o 
 -12   1   8       58.58       64.06      3.54 o 
 -11   1   8      395.28      381.21     17.76 o 
 -10   1   8        9.35       13.49      1.95 o 
  -9   1   8      120.64      138.92      4.85 o 
  -8   1   8        0.25        0.00      0.72 o 
  -7   1   8       58.20       76.08      2.64 o 
  -6   1   8       39.63       41.78      1.76 o 
  -5   1   8     2163.76     2557.84     57.81 o 
  -4   1   8      616.08      686.41     18.31 o 
  -3   1   8      660.05      663.99     16.27 o 
  -2   1   8      712.82      761.40     11.53 o 
  -1   1   8      170.46      143.05      2.68 o 
   0   1   8       73.98      112.27      2.16 o 
   1   1   8      174.98      146.07      3.04 o 
   2   1   8       88.10       77.55      1.98 o 
   3   1   8      124.11       95.75      1.76 o 
   4   1   8      768.60     1016.99      7.81 o 
   5   1   8       42.14       27.09      1.46 o 
   6   1   8     1210.94     1182.51     30.79 o 
   7   1   8       65.48       88.33      4.49 o 
   8   1   8      510.18      520.78      7.91 o 
   9   1   8      630.18      607.35     11.87 o 
  10   1   8        0.05        0.00      1.39 o 
  11   1   8      163.76      158.18      6.80 o 
  12   1   8       15.88       24.14      3.58 o 
  13   1   8       11.89       13.05      2.82 o 
  14   1   8       52.26       60.38      7.11 o 
 -15   2   8        0.09        1.70      1.33 o 
 -14   2   8        8.80       11.25      2.36 o 
 -13   2   8       49.53       43.29      3.82 o 
 -12   2   8        1.07        0.00      1.22 o 
 -11   2   8        0.13        0.00      1.13 o 
 -10   2   8      488.99      463.24     18.61 o 
  -9   2   8      116.40      104.25      3.80 o 
  -8   2   8      331.59      306.78      4.52 o 
  -7   2   8      207.22      188.05      5.25 o 
  -6   2   8      239.79      266.72      5.87 o 
  -5   2   8      722.24      730.81     18.06 o 
  -4   2   8      472.21      530.98     13.89 o 
  -3   2   8      100.08      105.49      6.29 o 
  -2   2   8     2181.76     2091.47     41.79 o 
  -1   2   8      452.24      508.47     10.97 o 
   0   2   8      522.38      608.60     10.98 o 
   1   2   8     1517.46     1685.54     26.42 o 
   2   2   8     1202.26     1183.58     15.84 o 
   3   2   8       20.72       23.12      0.88 o 
   4   2   8     4071.93     4310.06     57.23 o 
   5   2   8      665.00      648.26     11.78 o 
   6   2   8      691.38      733.67     23.35 o 
   7   2   8     2248.03     2425.68     89.07 o 
   8   2   8        8.87        7.05      1.58 o 
   9   2   8      219.04      221.18      7.51 o 
  10   2   8       59.11       76.67      5.47 o 
  11   2   8        0.15        1.75      3.65 o 
  12   2   8        0.80        1.65      1.62 o 
  13   2   8        2.59        1.94      1.82 o 
  14   2   8       23.13       23.08      4.40 o 
 -14   3   8        3.19        5.77      1.79 o 
 -13   3   8       11.47       12.89      2.37 o 
 -12   3   8       50.11       49.65      5.94 o 
 -11   3   8        0.48        2.26      1.55 o 
 -10   3   8       30.07       30.25      2.59 o 
  -9   3   8      107.20      105.86      6.35 o 
  -8   3   8      617.67      587.46     11.60 o 
  -7   3   8       27.77       32.03      1.95 o 
  -6   3   8      594.48      606.87     13.64 o 
  -5   3   8     1416.67     1478.04     24.40 o 
  -4   3   8        0.89        0.45      0.44 o 
  -3   3   8      136.18      123.61      1.83 o 
  -2   3   8     3034.74     3280.65     45.95 o 
  -1   3   8      180.20      177.74      4.52 o 
   0   3   8     1323.67     1281.25     15.69 o 
   1   3   8        5.52       24.92      1.28 o 
   2   3   8       96.53       67.02      1.93 o 
   3   3   8      840.70      782.11     10.36 o 
   4   3   8      133.86      134.38      4.07 o 
   5   3   8      122.35      126.06      4.13 o 
   6   3   8     1818.77     1870.20     42.75 o 
   7   3   8       87.16       87.02      3.88 o 
   8   3   8       17.22       14.80      2.11 o 
   9   3   8      377.83      393.98     12.90 o 
  10   3   8       12.61       12.86      2.85 o 
  11   3   8        0.41        0.25      1.91 o 
  12   3   8       77.19       76.99      5.37 o 
  13   3   8        2.15        5.23      2.13 o 
  14   3   8        6.95        9.19      3.25 o 
 -14   4   8        4.41        7.01      1.83 o 
 -13   4   8       35.11       35.98      3.71 o 
 -12   4   8        1.49        5.78      2.10 o 
 -11   4   8       20.37       25.30      3.03 o 
 -10   4   8      454.07      403.75      8.61 o 
  -9   4   8       14.75       10.43      1.55 o 
  -8   4   8      214.81      205.54      4.20 o 
  -7   4   8      546.94      502.19      7.90 o 
  -6   4   8       97.36       92.58      3.59 o 
  -5   4   8       10.97        9.43      1.20 o 
  -4   4   8      135.85      125.68      2.98 o 
  -3   4   8        0.21        1.01      0.55 o 
  -2   4   8       14.48       24.22      1.26 o 
  -1   4   8       35.71       38.82      4.48 o 
   0   4   8       52.51       69.95      2.61 o 
   1   4   8      764.16      776.93     12.24 o 
   2   4   8     1119.52     1160.58      9.57 o 
   3   4   8       77.56       65.18      3.11 o 
   4   4   8      586.37      570.65     10.87 o 
   5   4   8      545.07      564.10     18.98 o 
   6   4   8       33.48       32.49      2.85 o 
   7   4   8      204.95      195.96      5.76 o 
   8   4   8       69.68       78.94      3.97 o 
   9   4   8        8.55        7.85      1.98 o 
  10   4   8      105.21       96.67      4.47 o 
  11   4   8        3.58        7.01      3.65 o 
  12   4   8       18.85       27.39      4.12 o 
  13   4   8        4.09        5.50      2.26 o 
 -13   5   8        1.56        1.54      1.37 o 
 -12   5   8       16.72       22.30      2.94 o 
 -11   5   8        1.25        1.05      1.95 o 
 -10   5   8       39.11       40.59      2.62 o 
  -9   5   8      124.11      123.20      3.57 o 
  -8   5   8        0.98        1.58      1.15 o 
  -7   5   8       37.99       50.70      2.29 o 
  -6   5   8       85.63       81.53      2.69 o 
  -5   5   8      277.20      258.34      4.46 o 
  -4   5   8      211.54      186.19      4.81 o 
  -3   5   8      165.44      144.24      2.89 o 
  -2   5   8      127.30      106.84      2.46 o 
  -1   5   8       99.92       75.97      2.37 o 
   0   5   8      123.10      111.81      3.06 o 
   1   5   8       12.94       10.91      1.30 o 
   2   5   8      110.71      109.23      3.37 o 
   3   5   8      485.52      467.58      8.39 o 
   4   5   8      214.08      193.50      5.65 o 
   5   5   8       10.06       16.51      2.41 o 
   6   5   8       71.04       71.35      3.82 o 
   7   5   8      331.63      338.04      7.90 o 
   8   5   8       33.94       31.28      4.20 o 
   9   5   8      164.21      170.66      6.11 o 
  10   5   8       72.22       72.57      4.21 o 
  11   5   8       22.36       33.54      7.11 o 
  12   5   8       34.87       42.65      4.93 o 
 -12   6   8       12.18       18.20      2.69 o 
 -11   6   8        1.22        6.54      1.77 o 
 -10   6   8        0.13        0.00      1.02 o 
  -9   6   8       22.90       28.26      2.23 o 
  -8   6   8       88.66       91.70      3.17 o 
  -7   6   8        2.75        6.77      1.30 o 
  -6   6   8       57.58       69.04      2.66 o 
  -5   6   8       13.89       19.41      1.76 o 
  -4   6   8       81.58       76.83      2.66 o 
  -3   6   8        5.13        9.32      1.62 o 
  -2   6   8      705.55      679.04      7.20 o 
  -1   6   8       15.51       18.38      1.64 o 
   0   6   8      181.13      183.26      4.15 o 
   1   6   8       31.67       40.08      2.26 o 
   2   6   8      125.17      125.44      4.08 o 
   3   6   8      117.69      112.85      3.97 o 
   4   6   8       91.23       88.11      3.65 o 
   5   6   8       80.08       72.07      3.90 o 
   6   6   8        9.15        7.89      2.17 o 
   7   6   8        0.09        2.91      1.78 o 
   8   6   8        3.26        4.35      1.88 o 
   9   6   8        0.01        2.71      1.62 o 
  10   6   8       12.16       15.13      2.66 o 
  11   6   8        0.01        3.09      2.36 o 
 -11   7   8        0.10        2.96      2.38 o 
 -10   7   8        1.68        4.16      1.44 o 
  -9   7   8        2.09        3.99      1.69 o 
  -8   7   8        0.21        0.51      0.95 o 
  -7   7   8        9.67       13.73      1.72 o 
  -6   7   8        3.86        4.36      1.32 o 
  -5   7   8        5.11        7.20      1.47 o 
  -4   7   8        9.74       14.61      1.92 o 
  -3   7   8        0.64        1.19      1.10 o 
  -2   7   8       45.61       42.25      2.21 o 
  -1   7   8       12.19       15.97      1.65 o 
   0   7   8       27.93       27.69      2.17 o 
   1   7   8      125.93      115.84      3.58 o 
   2   7   8       32.85       33.86      2.73 o 
   3   7   8       97.75       89.23      7.23 o 
   4   7   8       20.31       17.74      2.29 o 
   5   7   8        9.80        9.12      1.83 o 
   6   7   8       92.44       91.94      4.04 o 
   7   7   8       17.89       25.16      2.75 o 
   8   7   8        0.01        5.71      1.96 o 
   9   7   8       99.91       96.90      5.17 o 
  10   7   8       45.82       55.99      4.23 o 
  -9   8   8        0.29        3.36      2.23 o 
  -8   8   8        2.79        5.42      1.82 o 
  -7   8   8       69.94       73.78      3.37 o 
  -6   8   8       10.22       16.06      2.04 o 
  -5   8   8       10.49       10.33      1.81 o 
  -4   8   8       23.92       26.91      2.43 o 
  -3   8   8        4.95        4.29      1.35 o 
  -2   8   8        2.29        3.31      1.23 o 
  -1   8   8       12.54       14.40      1.66 o 
   0   8   8        0.81        1.41      1.06 o 
   1   8   8       23.90       36.16      2.94 o 
   2   8   8       15.09       16.02      2.24 o 
   3   8   8       11.64       12.44      2.50 o 
   4   8   8       20.10       25.44      3.30 o 
   5   8   8       43.06       40.44      4.52 o 
   6   8   8       10.26       13.28      2.59 o 
   7   8   8       13.93       22.72      3.08 o 
   8   8   8       20.35       22.18      3.06 o 
  -6   9   8       16.46       24.95      2.79 o 
  -5   9   8       39.05       41.94      3.07 o 
  -4   9   8        2.76        6.77      1.49 o 
  -3   9   8       74.69       70.66      3.29 o 
  -2   9   8       20.45       22.30      2.34 o 
  -1   9   8       19.78       22.84      2.39 o 
   0   9   8       57.86       63.59      4.04 o 
   1   9   8       21.86       30.66      3.48 o 
   2   9   8       12.68       13.97      2.85 o 
   3   9   8       17.21       20.63      3.08 o 
   4   9   8       16.09       16.37      2.85 o 
   5   9   8        1.09        5.39      1.69 o 
 -15   1   9       35.62       31.17      3.47 o 
 -14   1   9        1.82        5.17      1.85 o 
 -13   1   9        1.61        2.19      1.40 o 
 -12   1   9      548.97      519.97     19.70 o 
 -11   1   9        0.39        0.00      1.38 o 
 -10   1   9      131.90      122.12      4.15 o 
  -9   1   9       76.32       77.73      3.28 o 
  -8   1   9        1.36        4.27      1.07 o 
  -7   1   9        5.12        6.51      0.95 o 
  -6   1   9     1014.40     1192.58     31.48 o 
  -5   1   9        3.38        5.50      0.86 o 
  -4   1   9      144.15      144.92      3.34 o 
  -3   1   9      710.70      664.89     13.83 o 
  -2   1   9        0.48        1.05      0.44 o 
  -1   1   9       91.16       95.84      2.07 o 
   0   1   9      210.56      188.03      3.04 o 
   1   1   9       92.76       80.15      1.82 o 
   2   1   9      230.26      234.46      2.88 o 
   3   1   9      447.86      447.03      3.97 o 
   4   1   9       39.33       43.42      1.30 o 
   5   1   9        3.88        3.78      0.74 o 
   6   1   9      193.50      205.77      4.40 o 
   7   1   9       37.19       28.24      1.97 o 
   8   1   9       28.95       30.71      2.71 o 
   9   1   9       40.14       34.68      3.61 o 
  10   1   9        0.00        0.00      1.54 o 
  11   1   9       30.11       18.31      3.14 o 
  12   1   9       48.05       47.21      4.37 o 
  13   1   9        0.05        0.00      2.31 o 
  14   1   9       22.29       23.11      3.71 o 
 -15   2   9       17.74       23.39      3.84 o 
 -14   2   9        0.01        2.72      1.56 o 
 -13   2   9       30.73       27.00      3.31 o 
 -12   2   9      124.93      133.81      6.33 o 
 -11   2   9       16.23       17.51      2.25 o 
 -10   2   9       68.39       67.61      4.58 o 
  -9   2   9        5.40        6.57      1.36 o 
  -8   2   9      100.64       89.73      3.23 o 
  -7   2   9      426.14      412.37     14.27 o 
  -6   2   9       61.89       56.57      1.98 o 
  -5   2   9      140.74      134.28      2.92 o 
  -4   2   9      888.42     1001.54     20.36 o 
  -3   2   9     1020.60     1014.23     20.32 o 
  -2   2   9       41.50       35.75      4.61 o 
  -1   2   9       28.45       36.29      1.46 o 
   0   2   9     1853.41     1897.02     30.16 o 
   1   2   9      159.99      180.85      3.76 o 
   2   2   9        9.82       15.18      0.86 o 
   3   2   9      125.58      111.33      1.91 o 
   4   2   9      222.27      216.64      3.02 o 
   5   2   9      626.23      635.17      7.91 o 
   6   2   9      392.27      418.17     16.85 o 
   7   2   9      815.89      840.77     33.83 o 
   8   2   9     1807.04     1748.33     41.48 o 
   9   2   9      190.05      184.88      9.43 o 
  10   2   9       89.11       82.65      5.15 o 
  11   2   9      300.23      266.33     11.38 o 
  12   2   9       14.32       17.21      3.11 o 
  13   2   9       13.92       15.64      3.20 o 
  14   2   9        3.89        2.81      1.85 o 
 -14   3   9        0.21        2.21      1.34 o 
 -13   3   9       22.88       28.34      3.33 o 
 -12   3   9       21.87       25.60      2.62 o 
 -11   3   9        7.19        9.31      1.98 o 
 -10   3   9        1.85        0.00      1.09 o 
  -9   3   9        0.18        0.11      1.11 o 
  -8   3   9      162.00      148.50      4.65 o 
  -7   3   9       12.79       13.86      1.42 o 
  -6   3   9      357.63      356.35     10.78 o 
  -5   3   9      188.63      200.46      4.19 o 
  -4   3   9       85.47       86.54      2.60 o 
  -3   3   9     3551.10     3785.61     71.84 o 
  -2   3   9        0.11        2.09      0.60 o 
  -1   3   9     1598.00     1573.58     33.09 o 
   0   3   9     1218.25     1361.92     22.65 o 
   1   3   9      172.81      192.30      4.02 o 
   2   3   9      852.13      912.61     19.19 o 
   3   3   9      473.16      485.29      5.12 o 
   4   3   9      132.48      135.15      4.24 o 
   5   3   9      265.78      266.90     12.13 o 
   6   3   9      930.26      912.99     34.55 o 
   7   3   9        0.20        1.28      1.29 o 
   8   3   9        5.97        4.60      1.52 o 
   9   3   9      310.24      278.95     13.47 o 
  10   3   9       74.43       74.00      5.09 o 
  11   3   9        2.21        3.74      2.07 o 
  12   3   9       85.74       93.29      5.88 o 
  13   3   9        4.32        7.72      2.44 o 
 -13   4   9       20.53       23.55      3.05 o 
 -12   4   9       38.32       45.17      4.05 o 
 -11   4   9       14.95       18.19      2.66 o 
 -10   4   9       58.60       66.91      3.09 o 
  -9   4   9      261.72      236.99      4.68 o 
  -8   4   9       56.12       48.98      2.30 o 
  -7   4   9      230.31      210.37      4.19 o 
  -6   4   9      123.20      118.40      3.10 o 
  -5   4   9      207.85      214.00      4.86 o 
  -4   4   9       30.57       28.37      1.73 o 
  -3   4   9       71.12       64.19      1.89 o 
  -2   4   9     1002.96      993.16      6.74 o 
  -1   4   9     1313.62     1321.02     13.25 o 
   0   4   9       17.34       12.47      1.53 o 
   1   4   9      111.87       94.90      2.76 o 
   2   4   9      352.08      299.81      4.37 o 
   3   4   9      165.47      171.64      5.87 o 
   4   4   9       12.33       10.33      1.86 o 
   5   4   9      449.64      414.07      7.92 o 
   6   4   9      239.65      202.04     13.46 o 
   7   4   9       26.46       26.89      2.77 o 
   8   4   9       36.62       41.49      3.81 o 
   9   4   9        0.02        0.86      1.39 o 
  10   4   9       55.67       53.62      5.42 o 
  11   4   9       12.03       16.88      3.65 o 
  12   4   9       30.20       39.18      4.72 o 
  13   4   9        5.51        9.55      2.98 o 
 -13   5   9        3.11        6.71      1.76 o 
 -12   5   9       21.48       21.56      3.01 o 
 -11   5   9       37.61       41.33      3.83 o 
 -10   5   9        1.75        5.00      1.49 o 
  -9   5   9       53.78       51.14      2.58 o 
  -8   5   9        0.95        2.92      1.07 o 
  -7   5   9       15.12       22.11      1.87 o 
  -6   5   9       86.57       81.07      2.74 o 
  -5   5   9       13.06       11.28      1.41 o 
  -4   5   9       34.37       29.03      1.89 o 
  -3   5   9      723.04      686.82     12.58 o 
  -2   5   9       90.50       81.58      2.54 o 
  -1   5   9      135.60      150.03      4.02 o 
   0   5   9      439.81      433.00      6.52 o 
   1   5   9      494.60      480.68      7.92 o 
   2   5   9        0.25        0.80      1.03 o 
   3   5   9       84.67       80.83      6.14 o 
   4   5   9       57.31       61.71      3.50 o 
   5   5   9      291.20      290.74      7.09 o 
   6   5   9       75.64       69.62      3.85 o 
   7   5   9       10.81       10.86      3.14 o 
   8   5   9      333.29      333.97     10.12 o 
   9   5   9       15.38       15.85      2.60 o 
  10   5   9        4.83       11.13      2.28 o 
  11   5   9       14.36       12.71      2.86 o 
  12   5   9        1.03        4.19      2.04 o 
 -12   6   9       10.36       12.68      2.37 o 
 -11   6   9        6.87       12.86      2.30 o 
 -10   6   9       76.59       84.30      3.55 o 
  -9   6   9        0.46        5.08      1.16 o 
  -8   6   9       12.62       15.34      1.90 o 
  -7   6   9       36.97       39.73      2.42 o 
  -6   6   9       92.05       80.96      2.88 o 
  -5   6   9      189.60      170.19      3.92 o 
  -4   6   9        5.86        6.02      1.47 o 
  -3   6   9     1211.07     1174.97     18.49 o 
  -2   6   9       25.84       23.07      1.79 o 
  -1   6   9        0.53        0.77      0.83 o 
   0   6   9       48.32       38.50      2.14 o 
   1   6   9        7.03        9.78      1.46 o 
   2   6   9      219.19      193.72      5.08 o 
   3   6   9       23.81       18.57      2.20 o 
   4   6   9        9.41       19.02      2.66 o 
   5   6   9       64.29       58.64      3.77 o 
   6   6   9       54.86       63.74      3.93 o 
   7   6   9       68.50       69.09      6.08 o 
   8   6   9       57.88       58.00      3.98 o 
   9   6   9      204.40      201.51      7.52 o 
  10   6   9       62.02       66.92      4.18 o 
  11   6   9        0.08        1.31      2.13 o 
 -10   7   9        0.05        1.84      1.26 o 
  -9   7   9       19.38       27.47      2.56 o 
  -8   7   9       24.56       35.89      2.48 o 
  -7   7   9        0.31        1.23      1.10 o 
  -6   7   9       17.59       27.49      2.45 o 
  -5   7   9        8.11       10.09      1.66 o 
  -4   7   9       30.49       23.97      2.28 o 
  -3   7   9        3.34        5.02      1.31 o 
  -2   7   9       42.10       35.72      2.55 o 
  -1   7   9       33.68       35.59      2.25 o 
   0   7   9      121.35      104.08      3.49 o 
   1   7   9        9.65       10.95      1.84 o 
   2   7   9        5.11        4.78      1.52 o 
   3   7   9       12.44       16.65      2.21 o 
   4   7   9       73.85       78.60      3.93 o 
   5   7   9       11.03       12.18      2.07 o 
   6   7   9        5.54        8.30      2.32 o 
   7   7   9       35.85       42.01      3.35 o 
   8   7   9       12.80       16.85      2.46 o 
   9   7   9      121.10      126.46      8.68 o 
  -8   8   9       48.72       57.46      3.57 o 
  -7   8   9      107.01      112.54      4.64 o 
  -6   8   9        9.16       13.80      1.89 o 
  -5   8   9       42.13       39.64      2.91 o 
  -4   8   9      119.01      112.38      4.48 o 
  -3   8   9        3.30        1.77      1.12 o 
  -2   8   9        5.04        4.41      1.28 o 
  -1   8   9        7.24        9.22      1.80 o 
   0   8   9        2.72        1.36      1.19 o 
   1   8   9        5.10        9.36      1.77 o 
   2   8   9       25.13       30.25      2.85 o 
   3   8   9       16.71       13.64      2.17 o 
   4   8   9       96.66      101.72      4.44 o 
   5   8   9      102.67       90.87      4.95 o 
   6   8   9        4.77        6.97      2.02 o 
   7   8   9       38.70       41.46      4.07 o 
   8   8   9       19.20       23.87      3.16 o 
  -5   9   9        9.37       15.57      2.02 o 
  -4   9   9        2.38        4.47      1.31 o 
  -3   9   9       12.02       16.78      2.02 o 
  -2   9   9        9.09       10.65      2.30 o 
  -1   9   9       11.86       13.88      2.39 o 
   0   9   9       74.37       79.82      3.91 o 
   1   9   9        0.01        3.31      1.67 o 
   2   9   9       59.79       61.12      4.51 o 
   3   9   9      116.56      113.05      5.56 o 
   4   9   9        7.77       13.90      2.71 o 
   5   9   9       36.07       33.56      3.69 o 
 -15   0  10       26.34       35.48      6.94 o 
 -14   0  10        0.65        0.00      1.78 o 
 -13   0  10       36.16       41.08      4.76 o 
 -12   0  10       18.52       25.65      3.90 o 
 -11   0  10       42.83       52.79      4.80 o 
 -10   0  10        9.70       15.24      9.60 o 
  -9   0  10      172.67      171.69     15.69 o 
  -8   0  10       24.97       29.29      2.50 o 
  -7   0  10     1157.24     1202.99     63.90 o 
  -6   0  10        0.34        0.78      0.90 o 
  -5   0  10      719.68      739.49     29.56 o 
  -4   0  10      135.93      103.19      3.37 o 
  -3   0  10      332.27      423.99     11.50 o 
  -2   0  10      854.95      967.84     26.23 o 
  -1   0  10       31.87       24.51      1.67 o 
   0   0  10     1716.90     1748.46     57.96 o 
   1   0  10      690.79      784.41     18.83 o 
   2   0  10      699.54      716.12     17.37 o 
   3   0  10     3281.32     3657.30     57.44 o 
   4   0  10        1.24        1.20      0.63 o 
   5   0  10       89.39       88.91      3.14 o 
   6   0  10       49.10       54.69      3.73 o 
   7   0  10      539.19      513.13      9.86 o 
   8   0  10       76.90       88.29      4.49 o 
   9   0  10        3.18        6.72      1.91 o 
  10   0  10      166.67      147.87      9.69 o 
  11   0  10       17.27        9.51      4.00 o 
  12   0  10        2.14        2.13      2.58 o 
  13   0  10       16.74       28.37      6.05 o 
  14   0  10        1.04        1.78      2.22 o 
 -15   1  10       60.47       63.95      5.19 o 
 -14   1  10       50.52       55.19      3.63 o 
 -13   1  10       51.83       51.72      3.56 o 
 -12   1  10      301.81      275.42     12.23 o 
 -11   1  10      445.19      438.36     24.12 o 
 -10   1  10        9.01        9.28      1.75 o 
  -9   1  10      169.39      153.78      6.56 o 
  -8   1  10      203.24      205.13      8.52 o 
  -7   1  10      130.05      124.52      6.44 o 
  -6   1  10        1.01        3.27      0.83 o 
  -5   1  10       23.82       31.50      1.57 o 
  -4   1  10      658.35      643.66     19.80 o 
  -3   1  10      497.35      445.82      7.58 o 
  -2   1  10      400.60      335.59      5.89 o 
  -1   1  10       89.07       88.70      2.07 o 
   0   1  10     3316.28     3503.56     52.94 o 
   1   1  10     2745.74     3082.65     50.85 o 
   2   1  10       86.63       94.55      1.97 o 
   3   1  10      105.21       85.51      1.89 o 
   4   1  10       95.64       97.26      2.01 o 
   5   1  10      168.71      158.76      4.66 o 
   6   1  10       26.37       20.10      1.44 o 
   7   1  10       25.71       24.77      2.48 o 
   8   1  10      319.42      283.26      6.79 o 
   9   1  10       78.28       66.57      3.69 o 
  10   1  10        7.70        5.44      1.76 o 
  11   1  10      128.54      105.80      4.81 o 
  12   1  10       68.26       61.99      4.90 o 
  13   1  10        1.78        3.36      1.94 o 
  14   1  10       22.04       22.06      3.71 o 
 -14   2  10       11.32       15.75      2.61 o 
 -13   2  10        0.20        0.65      1.34 o 
 -12   2  10       32.95       30.20      2.93 o 
 -11   2  10       25.59       29.05      2.72 o 
 -10   2  10      121.66      111.54      6.89 o 
  -9   2  10      217.10      196.49      7.78 o 
  -8   2  10        8.67       12.71      1.59 o 
  -7   2  10      358.13      325.66     10.09 o 
  -6   2  10        0.09        0.13      0.58 o 
  -5   2  10      429.06      427.47     13.38 o 
  -4   2  10      483.95      455.63     13.58 o 
  -3   2  10      461.66      526.34     13.58 o 
  -2   2  10     1037.82     1034.49     19.87 o 
  -1   2  10       31.10       31.75      1.27 o 
   0   2  10       79.51       84.35      1.91 o 
   1   2  10       19.51       16.87      0.98 o 
   2   2  10      157.97      168.25      3.62 o 
   3   2  10      774.97      884.70      9.91 o 
   4   2  10      834.51      774.15      8.08 o 
   5   2  10      134.96      133.21      3.59 o 
   6   2  10       57.63       46.62      2.46 o 
   7   2  10     1637.71     1653.22     64.58 o 
   8   2  10        3.62        6.80      2.26 o 
   9   2  10       70.58       68.71      4.68 o 
  10   2  10      154.91      152.22     11.03 o 
  11   2  10       30.64       32.60      4.11 o 
  12   2  10       16.84       19.91      3.42 o 
  13   2  10       16.89       21.65      3.50 o 
 -14   3  10        0.29        0.50      1.36 o 
 -13   3  10        0.80        1.09      1.99 o 
 -12   3  10        1.10        2.56      1.35 o 
 -11   3  10        6.18        4.91      1.54 o 
 -10   3  10       28.58       25.32      2.58 o 
  -9   3  10      146.81      115.99      3.74 o 
  -8   3  10      267.03      227.86      8.74 o 
  -7   3  10       23.64       25.67      1.80 o 
  -6   3  10      470.49      444.90     17.33 o 
  -5   3  10      743.56      729.47     14.53 o 
  -4   3  10        0.68        1.80      0.82 o 
  -3   3  10      384.92      405.28      8.72 o 
  -2   3  10     1230.84     1313.31     32.11 o 
  -1   3  10      582.55      618.01     16.08 o 
   0   3  10       57.83       38.53      1.35 o 
   1   3  10        2.29        4.82      0.84 o 
   2   3  10       94.29       77.85      2.25 o 
   3   3  10       56.26       61.20      2.00 o 
   4   3  10      248.58      268.54      6.21 o 
   5   3  10      946.55      902.88     12.69 o 
   6   3  10      219.24      212.02      6.32 o 
   7   3  10      305.82      276.01     15.22 o 
   8   3  10        0.01        1.64      1.21 o 
   9   3  10      338.04      324.88      9.81 o 
  10   3  10      186.38      167.36      7.42 o 
  11   3  10        0.02        0.35      2.76 o 
  12   3  10       42.21       40.26      4.65 o 
  13   3  10        0.41        0.86      1.79 o 
 -13   4  10       14.37       16.22      2.46 o 
 -12   4  10        4.01        4.31      2.17 o 
 -11   4  10        2.49        4.35      1.77 o 
 -10   4  10      192.38      153.66      5.35 o 
  -9   4  10       37.16       42.88      2.76 o 
  -8   4  10       33.48       28.20      2.15 o 
  -7   4  10     1001.62      911.12     20.30 o 
  -6   4  10        1.43        0.95      0.95 o 
  -5   4  10      329.62      331.70      5.44 o 
  -4   4  10     1446.06     1372.54     33.14 o 
  -3   4  10      439.56      414.45      8.40 o 
  -2   4  10        8.88       16.14      1.30 o 
  -1   4  10      524.25      502.54      7.08 o 
   0   4  10      458.99      424.12      6.40 o 
   1   4  10        7.69        5.84      1.13 o 
   2   4  10       34.05       40.15      2.07 o 
   3   4  10        7.04       14.89      1.60 o 
   4   4  10       43.11       39.29      2.82 o 
   5   4  10      408.58      385.53      7.86 o 
   6   4  10      274.75      257.06      6.62 o 
   7   4  10      324.15      322.73      9.94 o 
   8   4  10      394.20      374.36     11.32 o 
   9   4  10        0.27        1.32      1.32 o 
  10   4  10      163.83      166.92      7.58 o 
  11   4  10       12.51        7.87      2.49 o 
  12   4  10        4.51        4.76      2.38 o 
 -12   5  10        0.77        4.06      1.56 o 
 -11   5  10        1.66        2.89      1.51 o 
 -10   5  10       14.22       11.24      1.77 o 
  -9   5  10        0.06        0.62      0.93 o 
  -8   5  10        6.05        6.95      1.39 o 
  -7   5  10        7.10       11.28      1.48 o 
  -6   5  10       74.36       61.59      2.48 o 
  -5   5  10      173.65      158.22      3.66 o 
  -4   5  10      225.15      221.91      4.23 o 
  -3   5  10       22.04       14.26      1.78 o 
  -2   5  10      115.85       94.47      3.01 o 
  -1   5  10        0.41        0.35      0.88 o 
   0   5  10       45.76       32.39      2.02 o 
   1   5  10       13.12        6.96      1.43 o 
   2   5  10      188.71      172.62      5.44 o 
   3   5  10       30.88       34.18      3.04 o 
   4   5  10       47.25       43.49      3.14 o 
   5   5  10       68.17       66.38      3.79 o 
   6   5  10      131.49      124.74      5.06 o 
   7   5  10      150.05      150.30      5.63 o 
   8   5  10      203.87      205.17      6.65 o 
   9   5  10       41.11       53.81      3.95 o 
  10   5  10        0.01        2.71      2.19 o 
  11   5  10       28.53       36.04      4.58 o 
  12   5  10       40.26       53.34      5.10 o 
 -11   6  10        0.00        3.09      1.54 o 
 -10   6  10        6.76       11.08      2.47 o 
  -9   6  10        0.02        0.92      0.96 o 
  -8   6  10       60.94       56.54      2.60 o 
  -7   6  10        4.62        9.15      1.39 o 
  -6   6  10        1.49        1.94      0.96 o 
  -5   6  10        2.43        2.41      1.23 o 
  -4   6  10      129.47      127.25      3.95 o 
  -3   6  10       66.34       52.60      2.71 o 
  -2   6  10      140.65      126.46      3.82 o 
  -1   6  10      111.33      116.95      3.48 o 
   0   6  10        0.95        2.38      1.01 o 
   1   6  10       14.70       14.79      1.95 o 
   2   6  10        7.66       10.31      1.81 o 
   3   6  10       41.53       34.05      3.23 o 
   4   6  10       30.37       34.88      3.33 o 
   5   6  10      149.34      139.36      5.49 o 
   6   6  10       36.05       31.37      3.37 o 
   7   6  10        1.01        0.00      1.50 o 
   8   6  10       93.74       96.20      6.75 o 
   9   6  10        8.11        7.76      2.20 o 
  10   6  10       12.40       13.14      2.59 o 
 -10   7  10        0.20        2.23      1.12 o 
  -9   7  10        0.42        1.37      1.06 o 
  -8   7  10        6.64        9.23      1.66 o 
  -7   7  10        1.56        4.16      1.27 o 
  -6   7  10        3.82        4.21      1.32 o 
  -5   7  10        6.35        9.46      1.65 o 
  -4   7  10        7.70        6.47      1.47 o 
  -3   7  10       13.14       11.18      1.73 o 
  -2   7  10       23.03       27.07      2.37 o 
  -1   7  10       54.81       51.68      2.61 o 
   0   7  10        0.90        3.52      1.22 o 
   1   7  10       49.96       53.14      3.14 o 
   2   7  10       44.97       43.14      2.99 o 
   3   7  10       10.53       12.01      2.03 o 
   4   7  10        9.56        9.44      1.95 o 
   5   7  10       47.48       45.15      3.36 o 
   6   7  10       23.73       26.56      2.88 o 
   7   7  10       50.01       56.17      3.52 o 
   8   7  10       20.78       19.58      3.39 o 
   9   7  10       64.48       71.49      5.75 o 
  -8   8  10        6.49        9.38      1.61 o 
  -7   8  10       22.71       24.45      2.43 o 
  -6   8  10        0.01        2.10      1.26 o 
  -5   8  10       11.74       11.71      1.74 o 
  -4   8  10       18.04       21.59      2.28 o 
  -3   8  10        0.00        0.20      1.05 o 
  -2   8  10        2.21        4.82      1.35 o 
  -1   8  10       58.33       67.70      3.52 o 
   0   8  10        2.59        7.21      1.68 o 
   1   8  10        5.01        6.34      1.72 o 
   2   8  10       50.42       50.78      3.38 o 
   3   8  10        0.23        2.29      1.49 o 
   4   8  10       58.33       57.93      3.55 o 
   5   8  10       59.79       54.03      3.72 o 
   6   8  10        2.95        7.00      2.01 o 
   7   8  10       49.88       55.92      4.35 o 
  -4   9  10       15.82       21.08      2.31 o 
  -3   9  10       25.15       30.37      2.71 o 
  -2   9  10        9.84        8.87      1.87 o 
  -1   9  10        0.02        4.48      1.86 o 
   0   9  10       63.32       69.27      4.33 o 
   1   9  10       13.48       17.36      2.46 o 
   2   9  10        4.13        5.53      1.87 o 
   3   9  10       26.14       27.80      3.38 o 
   4   9  10        3.58        5.62      1.86 o 
 -14   1  11       20.64       20.73      2.55 o 
 -13   1  11        6.84        8.63      2.04 o 
 -12   1  11      123.89      119.90      7.67 o 
 -11   1  11        1.20        3.42      1.52 o 
 -10   1  11        2.41        2.90      1.29 o 
  -9   1  11       41.08       46.34      2.54 o 
  -8   1  11        4.92        7.37      1.37 o 
  -7   1  11      162.51      162.78      6.57 o 
  -6   1  11      239.42      258.89     10.65 o 
  -5   1  11      283.35      305.50      9.34 o 
  -4   1  11      286.92      286.41      7.71 o 
  -3   1  11      183.14      187.47      5.81 o 
  -2   1  11      383.66      394.92      5.29 o 
  -1   1  11       92.00       96.09      3.69 o 
   0   1  11       82.91       84.52      2.17 o 
   1   1  11     1805.46     1971.72     25.30 o 
   2   1  11      141.11      136.17      2.48 o 
   3   1  11        5.64        2.84      0.59 o 
   4   1  11       19.19       22.66      1.15 o 
   5   1  11      190.36      190.17      3.47 o 
   6   1  11      219.69      196.63     11.02 o 
   7   1  11        8.74       11.21      1.99 o 
   8   1  11      266.33      268.51      6.74 o 
   9   1  11      211.55      180.88      7.86 o 
  10   1  11       11.68       12.72      2.36 o 
  11   1  11        0.44        2.32      1.92 o 
  12   1  11        0.00        1.59      1.64 o 
  13   1  11        0.15        3.20      1.76 o 
 -14   2  11        2.40        4.01      1.55 o 
 -13   2  11        6.37        7.97      1.76 o 
 -12   2  11       78.03       69.59      3.70 o 
 -11   2  11       44.33       47.10      3.34 o 
 -10   2  11       15.70       16.52      2.27 o 
  -9   2  11       69.05       63.12      3.33 o 
  -8   2  11       11.35        7.80      1.35 o 
  -7   2  11      258.38      237.65      6.58 o 
  -6   2  11       95.52       87.36      3.68 o 
  -5   2  11      487.97      490.64     12.55 o 
  -4   2  11      323.93      332.56      9.90 o 
  -3   2  11        0.28        0.91      0.59 o 
  -2   2  11        8.51       12.00      1.03 o 
  -1   2  11        0.44        0.30      0.48 o 
   0   2  11      368.03      404.73      4.94 o 
   1   2  11       92.00       80.22      2.49 o 
   2   2  11      322.01      314.12      3.91 o 
   3   2  11        1.27        2.69      0.66 o 
   4   2  11       35.36       25.00      1.81 o 
   5   2  11      329.33      300.15      5.43 o 
   6   2  11      214.72      196.54      8.55 o 
   7   2  11     2715.85     2770.91     88.60 o 
   8   2  11      538.47      495.74      9.35 o 
   9   2  11      118.23      110.17      4.85 o 
  10   2  11      418.25      393.20      9.04 o 
  11   2  11       47.81       52.31      3.58 o 
  12   2  11        0.62        1.87      1.41 o 
  13   2  11        3.52        9.21      2.48 o 
 -14   3  11        0.15        1.35      2.07 o 
 -13   3  11       10.82       11.46      2.37 o 
 -12   3  11        1.79        3.39      1.43 o 
 -11   3  11       95.23      100.28      4.23 o 
 -10   3  11      118.18      105.94      4.70 o 
  -9   3  11        1.57        2.31      1.29 o 
  -8   3  11       97.62       90.41      3.29 o 
  -7   3  11        1.74        3.17      1.01 o 
  -6   3  11       69.64       64.77      2.51 o 
  -5   3  11        5.61        6.10      1.26 o 
  -4   3  11       18.51       22.08      1.77 o 
  -3   3  11      691.09      692.44     17.79 o 
  -2   3  11      151.23      128.55      3.79 o 
  -1   3  11        5.73        2.42      0.63 o 
   0   3  11       47.13       40.00      1.68 o 
   1   3  11       18.73       22.08      1.44 o 
   2   3  11       44.62       51.65      1.91 o 
   3   3  11      101.76       88.91      3.03 o 
   4   3  11      311.12      307.91      9.09 o 
   5   3  11      116.31      119.24      5.08 o 
   6   3  11      840.66      793.27     34.64 o 
   7   3  11      123.07      132.68      5.98 o 
   8   3  11        8.35        9.17      2.73 o 
   9   3  11      361.82      339.07     12.32 o 
  10   3  11       70.79       64.69      4.90 o 
  11   3  11       13.96       18.52      3.26 o 
  12   3  11       84.76       82.03      6.09 o 
  13   3  11        5.65        8.14      2.60 o 
 -13   4  11       39.82       42.82      3.98 o 
 -12   4  11       11.19       15.60      2.22 o 
 -11   4  11       13.91       12.22      2.00 o 
 -10   4  11       58.99       60.13      3.09 o 
  -9   4  11      223.05      212.08      7.16 o 
  -8   4  11       21.70       23.99      2.23 o 
  -7   4  11      145.61      144.22      3.68 o 
  -6   4  11       61.54       60.80      2.47 o 
  -5   4  11      364.25      342.37      5.97 o 
  -4   4  11      998.56      894.73     14.50 o 
  -3   4  11      334.52      284.70      4.93 o 
  -2   4  11     2445.20     2371.10     24.50 o 
  -1   4  11      322.89      283.07      5.57 o 
   0   4  11       19.59       22.88      2.01 o 
   1   4  11        2.35        5.92      1.20 o 
   2   4  11       35.98       37.50      2.85 o 
   3   4  11       57.70       47.17      2.40 o 
   4   4  11       81.22       73.59      3.07 o 
   5   4  11       61.08       49.64      2.69 o 
   6   4  11        0.06        0.00      1.31 o 
   7   4  11      120.65      108.11      6.27 o 
   8   4  11      210.57      216.56      9.29 o 
   9   4  11       15.80       17.19      3.42 o 
  10   4  11      101.98      110.58      9.25 o 
  11   4  11       23.58       29.66      4.24 o 
  12   4  11        4.64        7.48      2.76 o 
 -12   5  11       15.96       18.11      2.76 o 
 -11   5  11       36.48       32.60      3.51 o 
 -10   5  11        8.26       10.39      1.88 o 
  -9   5  11       14.92       19.29      2.10 o 
  -8   5  11       61.59       55.43      3.28 o 
  -7   5  11        4.08        3.34      1.30 o 
  -6   5  11       10.58        9.11      1.40 o 
  -5   5  11      184.26      187.76      4.88 o 
  -4   5  11        0.11        0.00      1.21 o 
  -3   5  11        0.75        0.00      1.70 o 
  -2   5  11      470.31      443.62      8.80 o 
  -1   5  11      112.72       96.39      3.11 o 
   0   5  11      173.50      142.62      4.20 o 
   1   5  11      286.54      272.80      5.61 o 
   2   5  11        3.43        2.20      1.54 o 
   3   5  11      327.36      267.33      6.89 o 
   4   5  11       70.66       78.85      4.05 o 
   5   5  11        2.63        0.76      1.46 o 
   6   5  11      282.46      257.37      7.20 o 
   7   5  11       43.88       42.36      4.12 o 
   8   5  11        1.22        5.85      1.95 o 
   9   5  11        2.64        3.93      1.80 o 
  10   5  11       68.50       65.68      8.54 o 
  11   5  11        0.31        5.53      2.30 o 
 -11   6  11        0.08        2.69      1.90 o 
 -10   6  11       31.35       39.47      2.91 o 
  -9   6  11       30.75       30.42      2.59 o 
  -8   6  11        3.37        2.87      1.21 o 
  -7   6  11       60.04       55.29      2.88 o 
  -6   6  11       82.86       76.47      3.26 o 
  -5   6  11      138.05      132.37      4.25 o 
  -4   6  11       39.00       37.74      2.61 o 
  -3   6  11       23.92       22.62      2.14 o 
  -2   6  11       28.09       18.44      2.18 o 
  -1   6  11       40.66       42.33      2.34 o 
   0   6  11        0.24        4.39      1.18 o 
   1   6  11       58.04       50.43      2.84 o 
   2   6  11       53.53       65.53      3.21 o 
   3   6  11        8.24       11.91      2.32 o 
   4   6  11        1.40        0.28      1.74 o 
   5   6  11       83.06       87.59      4.52 o 
   6   6  11       23.09       25.59      3.18 o 
   7   6  11       20.62       23.19      5.49 o 
   8   6  11       18.31       29.73      3.35 o 
   9   6  11       26.52       31.92      3.61 o 
  10   6  11       20.51       27.16      3.35 o 
  -9   7  11       34.40       38.18      2.96 o 
  -8   7  11       28.69       34.26      2.84 o 
  -7   7  11        0.15        2.20      1.17 o 
  -6   7  11       42.11       49.02      3.16 o 
  -5   7  11       72.74       76.06      3.32 o 
  -4   7  11        0.20        2.83      1.20 o 
  -3   7  11       67.61       66.89      3.11 o 
  -2   7  11       90.59       98.60      4.07 o 
  -1   7  11        5.78        6.16      1.54 o 
   0   7  11      105.86       97.29      3.92 o 
   1   7  11       32.19       39.62      2.91 o 
   2   7  11        6.59        6.55      1.68 o 
   3   7  11       76.60       68.73      3.54 o 
   4   7  11       52.60       58.35      3.43 o 
   5   7  11       19.33       26.67      2.86 o 
   6   7  11       22.72       23.74      3.67 o 
   7   7  11      103.59      103.71      5.30 o 
   8   7  11        4.97        4.76      2.08 o 
  -7   8  11       32.75       32.31      2.78 o 
  -6   8  11       41.24       38.11      2.98 o 
  -5   8  11       24.49       30.12      2.69 o 
  -4   8  11       27.46       29.73      2.63 o 
  -3   8  11        6.24        9.88      1.77 o 
  -2   8  11        0.31        2.27      1.42 o 
  -1   8  11       16.86       22.86      3.11 o 
   0   8  11        1.07        6.29      2.00 o 
   1   8  11        4.39        9.60      2.42 o 
   2   8  11       50.50       59.59      3.49 o 
   3   8  11       35.86       44.72      3.49 o 
   4   8  11       43.08       45.54      3.53 o 
   5   8  11       58.47       59.08      3.59 o 
   6   8  11        3.72        6.66      1.81 o 
  -3   9  11       33.99       41.86      3.47 o 
  -2   9  11       25.72       37.88      3.80 o 
  -1   9  11       26.95       42.70      4.14 o 
   0   9  11       47.74       65.40      4.25 o 
   1   9  11        0.08        2.42      1.64 o 
   2   9  11       14.38       21.92      2.62 o 
 -14   0  12       25.22       34.96      4.71 o 
 -13   0  12        7.99        9.51      2.70 o 
 -12   0  12       55.86       58.69      5.25 o 
 -11   0  12       13.54        7.83      2.62 o 
 -10   0  12        0.39        3.25      1.78 o 
  -9   0  12        9.41        7.88      1.79 o 
  -8   0  12      145.38      150.46      5.53 o 
  -7   0  12      463.05      499.70     19.56 o 
  -6   0  12        2.09        1.92      1.09 o 
  -5   0  12       64.30       51.14      2.80 o 
  -4   0  12      730.79      742.81     31.74 o 
  -3   0  12      637.39      513.98     10.98 o 
  -2   0  12       65.60       57.17      2.65 o 
  -1   0  12       28.27       42.10      2.24 o 
   0   0  12      104.95       72.39      4.17 o 
   1   0  12       70.22       70.86      3.02 o 
   2   0  12      133.26      128.32      3.61 o 
   3   0  12      168.14      176.74      4.71 o 
   4   0  12        6.20        8.31      1.29 o 
   5   0  12     1044.30      951.54    120.53 o 
   6   0  12     1614.63     1655.78     17.66 o 
   7   0  12       12.67       12.14      2.39 o 
   8   0  12     1752.12     1638.78     30.23 o 
   9   0  12      808.97      820.73     22.32 o 
  10   0  12        2.55        5.16      3.56 o 
  11   0  12       28.55       36.90      6.49 o 
  12   0  12       19.37       19.74      4.89 o 
  13   0  12       53.64       52.91      7.82 o 
 -14   1  12       30.65       39.36      3.84 o 
 -13   1  12       37.08       42.21      3.47 o 
 -12   1  12      146.46      147.62      5.76 o 
 -11   1  12       34.92       36.15      3.09 o 
 -10   1  12       24.28       27.11      2.52 o 
  -9   1  12        4.34        4.30      1.24 o 
  -8   1  12       80.90       80.90      2.99 o 
  -7   1  12      135.93      129.20      3.61 o 
  -6   1  12      882.89      904.75     23.71 o 
  -5   1  12      407.87      376.06     11.26 o 
  -4   1  12        0.38        2.44      0.84 o 
  -3   1  12     2027.25     2031.90     38.39 o 
  -2   1  12      330.97      276.00      6.39 o 
  -1   1  12       17.91       16.19      1.18 o 
   0   1  12      234.96      205.43      3.64 o 
   1   1  12        8.26       18.25      1.22 o 
   2   1  12      311.92      330.60      4.62 o 
   3   1  12       30.80       37.28      1.44 o 
   4   1  12       19.66       20.80      1.74 o 
   5   1  12       26.89       35.74      2.12 o 
   6   1  12     1277.96     1291.94     13.67 o 
   7   1  12      227.35      201.19      5.85 o 
   8   1  12       15.17       13.24      2.22 o 
   9   1  12      364.62      335.68     13.31 o 
  10   1  12       96.42       85.96      5.63 o 
  11   1  12       13.86       13.96      3.02 o 
  12   1  12       35.58       39.16      4.79 o 
  13   1  12        5.36        7.49      2.67 o 
 -14   2  12        7.02       15.08      3.11 o 
 -13   2  12        0.12        2.11      1.32 o 
 -12   2  12      112.00      114.38      6.84 o 
 -11   2  12        0.03        1.75      1.29 o 
 -10   2  12       13.98       17.38      2.04 o 
  -9   2  12      162.56      158.54      7.90 o 
  -8   2  12        0.38        0.53      0.91 o 
  -7   2  12      123.00      129.66      4.98 o 
  -6   2  12      284.09      275.35      9.56 o 
  -5   2  12       63.83       60.89      3.35 o 
  -4   2  12      672.90      667.34     17.01 o 
  -3   2  12      176.44      165.76      4.25 o 
  -2   2  12       73.52       63.27      1.96 o 
  -1   2  12      300.68      254.30      3.76 o 
   0   2  12       14.54       23.03      1.28 o 
   1   2  12       78.41       89.48      2.13 o 
   2   2  12       48.18       27.85      1.56 o 
   3   2  12      147.40      148.16      3.42 o 
   4   2  12        2.50        2.22      0.92 o 
   5   2  12      747.52      754.67     10.94 o 
   6   2  12      164.49      151.59      5.70 o 
   7   2  12       27.85       31.89      3.03 o 
   8   2  12      409.80      410.50      8.70 o 
   9   2  12        9.10       12.13      2.38 o 
  10   2  12       80.34       80.23      4.42 o 
  11   2  12      100.32      109.42      5.16 o 
  12   2  12       11.71       15.21      3.02 o 
  13   2  12       17.74       23.81      3.88 o 
 -13   3  12        5.47        9.41      1.81 o 
 -12   3  12       21.10       23.96      2.67 o 
 -11   3  12       50.93       43.74      4.76 o 
 -10   3  12       49.38       46.30      3.03 o 
  -9   3  12      150.04      140.78      6.39 o 
  -8   3  12      138.33      137.23      5.39 o 
  -7   3  12       68.10       69.56      2.93 o 
  -6   3  12       60.07       49.27      2.50 o 
  -5   3  12      184.34      162.04      4.49 o 
  -4   3  12      386.23      383.61     11.36 o 
  -3   3  12      715.08      671.51     21.69 o 
  -2   3  12        6.64        6.43      1.15 o 
  -1   3  12        2.75        0.70      0.69 o 
   0   3  12       70.97       58.39      2.10 o 
   1   3  12       56.42       50.13      2.43 o 
   2   3  12        5.77        5.46      0.90 o 
   3   3  12      247.40      261.41      5.18 o 
   4   3  12      139.94      147.17      4.08 o 
   5   3  12       94.25      113.67      4.74 o 
   6   3  12        0.31        3.15      1.23 o 
   7   3  12      369.38      371.59      6.90 o 
   8   3  12        0.92        1.04      1.47 o 
   9   3  12       54.03       53.24      3.70 o 
  10   3  12      108.40      110.91      5.18 o 
  11   3  12        1.32        4.76      1.98 o 
  12   3  12        4.34        4.82      1.63 o 
 -13   4  12       20.34       19.90      2.78 o 
 -12   4  12        2.58        0.29      1.54 o 
 -11   4  12        1.81        2.73      1.35 o 
 -10   4  12       26.04       27.43      2.50 o 
  -9   4  12       86.78       86.95      4.36 o 
  -8   4  12        4.37        4.51      1.28 o 
  -7   4  12      268.82      275.51      5.04 o 
  -6   4  12      222.26      226.13      5.02 o 
  -5   4  12      525.18      463.83     11.48 o 
  -4   4  12      497.22      463.98      7.78 o 
  -3   4  12       84.62       87.50      4.46 o 
  -2   4  12      590.58      536.37     15.05 o 
  -1   4  12      573.24      497.87     11.78 o 
   0   4  12       71.42       85.72      3.24 o 
   1   4  12       28.03       26.21      2.08 o 
   2   4  12      157.72      128.71      4.74 o 
   3   4  12      109.86       96.17      3.37 o 
   4   4  12       38.22       30.10      2.24 o 
   5   4  12      143.75      150.04      4.42 o 
   6   4  12        0.67        0.00      0.99 o 
   7   4  12       94.33       99.02      5.11 o 
   8   4  12      122.70      125.59      7.07 o 
   9   4  12       74.47       66.65      5.21 o 
  10   4  12      175.22      162.51     12.09 o 
  11   4  12       47.59       53.73      5.03 o 
  12   4  12        0.07        1.49      2.31 o 
 -12   5  12        0.16        4.17      1.59 o 
 -11   5  12        7.18       12.68      1.79 o 
 -10   5  12        0.48        1.29      1.17 o 
  -9   5  12        1.70        0.38      1.03 o 
  -8   5  12       13.08       18.67      2.11 o 
  -7   5  12       28.05       26.87      2.04 o 
  -6   5  12        0.68        1.61      0.94 o 
  -5   5  12        0.76        0.12      1.67 o 
  -4   5  12        1.85        0.00      1.18 o 
  -3   5  12      297.43      292.79      6.40 o 
  -2   5  12       45.91       38.75      2.84 o 
  -1   5  12       77.38       73.34      3.62 o 
   0   5  12      124.10      103.25      3.72 o 
   1   5  12       36.12       34.50      3.18 o 
   2   5  12       15.24       17.53      2.48 o 
   3   5  12        3.42        1.59      1.43 o 
   4   5  12       56.00       51.70      3.45 o 
   5   5  12       21.90       16.86      2.68 o 
   6   5  12        0.22        0.19      1.52 o 
   7   5  12        3.10        5.08      1.92 o 
   8   5  12       96.47       85.39      4.58 o 
   9   5  12       18.46       27.42      4.24 o 
  10   5  12        0.00        3.67      2.35 o 
  11   5  12       27.82       27.69      4.33 o 
 -10   6  12        5.65        8.45      1.52 o 
  -9   6  12        1.95        5.50      1.39 o 
  -8   6  12        0.13        1.51      1.13 o 
  -7   6  12        0.10        0.19      1.08 o 
  -6   6  12       21.06       28.09      2.48 o 
  -5   6  12        0.36        0.00      1.21 o 
  -4   6  12       10.45        8.43      2.15 o 
  -3   6  12       35.96       37.68      4.36 o 
  -2   6  12       23.23       31.15      3.27 o 
  -1   6  12       50.91       51.59      3.05 o 
   0   6  12       20.36       28.52      2.10 o 
   1   6  12        0.00        0.73      1.14 o 
   2   6  12       29.58       30.28      3.24 o 
   3   6  12      130.36      102.06      4.79 o 
   4   6  12        1.78        3.03      1.65 o 
   5   6  12       14.63       20.52      3.01 o 
   6   6  12       34.82       45.12      3.94 o 
   7   6  12        0.02        1.11      1.62 o 
   8   6  12       10.37       11.25      2.43 o 
   9   6  12      101.87      111.16      5.43 o 
  -9   7  12        1.48        4.01      1.41 o 
  -8   7  12        5.30       11.23      2.19 o 
  -7   7  12        2.79        6.58      1.52 o 
  -6   7  12        0.07        2.43      1.22 o 
  -5   7  12        2.13        3.82      1.35 o 
  -4   7  12       32.49       32.69      2.66 o 
  -3   7  12       13.47       10.04      1.93 o 
  -2   7  12        2.03        1.87      1.31 o 
  -1   7  12      108.26       84.83      3.80 o 
   0   7  12       29.35       27.17      3.24 o 
   1   7  12        0.14        0.00      1.59 o 
   2   7  12        0.63        0.66      1.20 o 
   3   7  12       11.21        9.32      1.89 o 
   4   7  12        0.03        2.20      1.48 o 
   5   7  12       25.26       31.83      3.11 o 
   6   7  12       56.64       59.28      5.09 o 
   7   7  12        2.69        3.36      1.76 o 
   8   7  12       17.34       19.05      2.89 o 
  -6   8  12        0.21        2.49      1.21 o 
  -5   8  12        2.96        5.72      1.44 o 
  -4   8  12        0.98        2.19      1.18 o 
  -3   8  12       14.01       13.18      2.06 o 
  -2   8  12        3.67        6.43      1.60 o 
  -1   8  12       18.68       17.70      2.80 o 
   0   8  12       64.48       62.13      4.32 o 
   1   8  12        0.55        1.40      1.64 o 
   2   8  12       57.95       62.58      3.60 o 
   3   8  12        0.91        4.84      1.58 o 
   4   8  12       24.03       29.05      2.88 o 
   5   8  12       26.28       28.61      2.99 o 
  -1   9  12        8.74        7.63      2.17 o 
   0   9  12       26.99       30.47      3.64 o 
 -14   1  13       48.42       57.32      5.03 o 
 -13   1  13        5.56        9.88      2.01 o 
 -12   1  13        7.41        8.96      1.88 o 
 -11   1  13       21.43       21.01      2.57 o 
 -10   1  13       11.52        8.73      1.57 o 
  -9   1  13       29.41       30.54      2.40 o 
  -8   1  13       11.15       13.14      1.72 o 
  -7   1  13      198.58      201.45      5.52 o 
  -6   1  13       23.64       21.78      1.66 o 
  -5   1  13        0.90        2.00      0.80 o 
  -4   1  13       64.26       62.38      2.74 o 
  -3   1  13       30.03       33.06      1.75 o 
  -2   1  13      348.99      341.14      6.60 o 
  -1   1  13     1053.43     1020.87     18.62 o 
   0   1  13      168.64      166.34      5.85 o 
   1   1  13     1098.44     1039.73     15.02 o 
   2   1  13        1.13        1.21      0.89 o 
   3   1  13      111.49      102.96      2.40 o 
   4   1  13       87.73       71.72      2.75 o 
   5   1  13       22.67       23.41      1.92 o 
   6   1  13      165.69      165.11      5.33 o 
   7   1  13       47.59       46.31      3.35 o 
   8   1  13      158.97      151.93      5.78 o 
   9   1  13       15.85       17.38      3.34 o 
  10   1  13        4.78        8.36      2.42 o 
  11   1  13       14.00       17.55      3.33 o 
  12   1  13        7.14        3.11      1.82 o 
 -13   2  13       64.26       71.14      7.02 o 
 -12   2  13        0.97        2.30      1.40 o 
 -11   2  13       76.68       69.98      5.39 o 
 -10   2  13        1.21        2.10      1.23 o 
  -9   2  13       11.05       15.55      1.95 o 
  -8   2  13       25.28       28.75      2.32 o 
  -7   2  13      163.02      152.52      4.64 o 
  -6   2  13       69.59       66.03      3.63 o 
  -5   2  13       26.70       27.61      2.07 o 
  -4   2  13      109.21      102.05      3.35 o 
  -3   2  13       79.57       80.32      2.89 o 
  -2   2  13       59.04       62.59      2.98 o 
  -1   2  13      104.70       96.06      2.38 o 
   0   2  13       10.91       10.00      1.03 o 
   1   2  13        6.35        4.65      0.91 o 
   2   2  13       84.32       68.01      2.88 o 
   3   2  13        2.71        2.51      0.93 o 
   4   2  13       24.75       25.12      2.07 o 
   5   2  13      601.77      561.41     18.68 o 
   6   2  13       20.99       27.00      2.55 o 
   7   2  13       39.85       34.46      3.16 o 
   8   2  13        2.04        1.39      1.52 o 
   9   2  13       15.15       22.00      2.83 o 
  10   2  13        5.22        2.80      1.46 o 
  11   2  13        6.17        6.64      2.33 o 
  12   2  13        0.23        2.43      1.69 o 
 -13   3  13      123.09      118.57      4.92 o 
 -12   3  13       11.43       15.83      2.80 o 
 -11   3  13      124.51      135.62      4.92 o 
 -10   3  13      125.73      114.62      5.54 o 
  -9   3  13       56.27       50.35      2.93 o 
  -8   3  13      164.64      149.66      5.92 o 
  -7   3  13       26.25       23.02      2.19 o 
  -6   3  13       58.27       52.01      2.62 o 
  -5   3  13       50.57       48.60      2.54 o 
  -4   3  13      274.89      247.31      6.47 o 
  -3   3  13      203.04      192.88      7.13 o 
  -2   3  13      215.91      207.28      6.19 o 
  -1   3  13      330.39      304.65      5.80 o 
   0   3  13      138.79      123.64      3.71 o 
   1   3  13      289.11      211.43      9.65 o 
   2   3  13        1.90        3.91      1.13 o 
   3   3  13        4.22        3.02      1.03 o 
   4   3  13       86.86       70.04      2.99 o 
   5   3  13       28.65       27.40      2.26 o 
   6   3  13        0.02        0.38      1.04 o 
   7   3  13      103.92      104.44      3.86 o 
   8   3  13       13.51       17.75      2.67 o 
   9   3  13       31.70       33.12      3.52 o 
  10   3  13       71.08       65.34      4.21 o 
  11   3  13       26.79       29.77      3.51 o 
  12   3  13       15.24       12.49      2.38 o 
 -12   4  13       12.80       15.62      2.25 o 
 -11   4  13       21.65       24.07      2.35 o 
 -10   4  13       43.69       41.19      2.93 o 
  -9   4  13       37.30       39.22      2.78 o 
  -8   4  13       21.58       24.82      2.28 o 
  -7   4  13       89.43       87.03      3.93 o 
  -6   4  13       77.74       65.99      3.04 o 
  -5   4  13        7.34       11.50      1.87 o 
  -4   4  13     1670.97     1674.20     47.44 o 
  -3   4  13        4.67        2.78      1.46 o 
  -2   4  13      593.21      485.63     20.87 o 
  -1   4  13      264.20      253.83      5.63 o 
   0   4  13       14.89       18.40      2.00 o 
   1   4  13       59.00       39.99      2.46 o 
   2   4  13      123.37      108.96      4.57 o 
   3   4  13        2.31        8.10      1.88 o 
   4   4  13      150.30      138.43      4.18 o 
   5   4  13       88.44       80.59      3.42 o 
   6   4  13       34.39       34.89      2.77 o 
   7   4  13       33.20       28.86      2.81 o 
   8   4  13      219.95      197.36      6.63 o 
   9   4  13       42.74       44.37      3.95 o 
  10   4  13        5.20        7.73      2.03 o 
  11   4  13       25.92       43.10      4.10 o 
 -11   5  13       27.03       32.96      2.78 o 
 -10   5  13        4.86        8.00      1.55 o 
  -9   5  13        0.41        2.73      1.19 o 
  -8   5  13       53.61       49.81      2.86 o 
  -7   5  13        4.49        3.22      1.06 o 
  -6   5  13        9.08       13.06      1.78 o 
  -5   5  13        2.67        3.37      1.51 o 
  -4   5  13       45.18       46.29      3.21 o 
  -3   5  13       34.96       29.77      2.71 o 
  -2   5  13       96.18       87.51      4.24 o 
  -1   5  13        6.32        4.82      1.38 o 
   0   5  13       35.18       43.57      2.71 o 
   1   5  13      171.62      155.55      7.01 o 
   2   5  13       19.48       13.48      2.36 o 
   3   5  13      119.10      118.75      5.06 o 
   4   5  13      285.27      270.42     11.17 o 
   5   5  13       15.58       12.14      2.39 o 
   6   5  13       92.60       86.91      4.47 o 
   7   5  13      152.85      143.28      5.81 o 
   8   5  13       73.96       76.43      4.52 o 
   9   5  13       16.47       20.03      2.87 o 
  10   5  13       48.97       48.43      4.18 o 
 -10   6  13        1.90        4.22      1.19 o 
  -9   6  13       53.54       59.91      3.47 o 
  -8   6  13       76.37       73.88      3.86 o 
  -7   6  13       32.94       36.04      2.77 o 
  -6   6  13       71.69       65.09      3.15 o 
  -5   6  13        0.02        2.04      1.27 o 
  -4   6  13       43.26       46.06      3.30 o 
  -3   6  13       50.80       46.72      3.19 o 
  -2   6  13       12.56       17.94      2.34 o 
  -1   6  13      224.02      209.28      5.64 o 
   0   6  13       15.15       18.57      2.75 o 
   1   6  13       89.17       75.45      3.55 o 
   2   6  13        0.21        1.29      1.54 o 
   3   6  13       92.10       93.56      4.67 o 
   4   6  13        2.99        6.19      1.90 o 
   5   6  13       87.59      100.35      5.01 o 
   6   6  13      101.37       92.44      4.80 o 
   7   6  13       50.99       61.79      4.17 o 
   8   6  13      104.09      127.19     11.68 o 
   9   6  13        0.38        2.28      1.62 o 
  -8   7  13        8.92       15.85      1.97 o 
  -7   7  13        0.40        1.11      1.18 o 
  -6   7  13       13.25       10.65      1.72 o 
  -5   7  13       40.93       43.23      3.42 o 
  -4   7  13        8.71        6.07      1.92 o 
  -3   7  13       30.36       36.19      4.44 o 
  -2   7  13       11.89       19.22      2.44 o 
  -1   7  13        0.41        0.00      1.42 o 
   0   7  13       23.53       30.03      3.52 o 
   1   7  13       42.99       46.76      3.76 o 
   2   7  13        0.00        1.72      1.31 o 
   3   7  13       39.51       41.04      3.31 o 
   4   7  13       39.54       46.60      3.43 o 
   5   7  13        0.34        2.67      1.77 o 
   6   7  13       21.11       24.87      3.31 o 
   7   7  13      105.92      121.57      5.74 o 
  -6   8  13       28.75       36.82      3.32 o 
  -5   8  13        0.05        0.51      1.31 o 
  -4   8  13       12.71       15.71      2.19 o 
  -3   8  13       29.56       32.87      3.09 o 
  -2   8  13        2.90        2.49      1.67 o 
  -1   8  13       64.69       66.46      4.37 o 
   0   8  13        0.96        4.60      1.87 o 
   1   8  13        3.70        7.75      1.95 o 
   2   8  13       46.51       53.58      3.50 o 
   3   8  13       30.50       37.35      3.28 o 
   4   8  13        1.81        6.28      1.51 o 
 -13   0  14       22.65       32.76      4.65 o 
 -12   0  14        4.51        2.68      1.95 o 
 -11   0  14        0.43        2.66      1.96 o 
 -10   0  14        5.86        7.88      1.84 o 
  -9   0  14      122.34      109.14     10.66 o 
  -8   0  14      160.32      128.64     10.09 o 
  -7   0  14       49.00       43.76      2.92 o 
  -6   0  14       40.36       42.39      3.02 o 
  -5   0  14       30.33       31.87      2.55 o 
  -4   0  14       82.39       85.34      3.63 o 
  -3   0  14        9.92        8.98      1.60 o 
  -2   0  14      227.73      214.27      5.29 o 
  -1   0  14      318.89      281.70      5.92 o 
   0   0  14       72.64       83.51      3.34 o 
   1   0  14      296.83      295.87      5.91 o 
   2   0  14        8.21       10.33      1.56 o 
   3   0  14      301.70      302.46     10.03 o 
   4   0  14      199.45      218.58      7.38 o 
   5   0  14      263.97      253.03      7.32 o 
   6   0  14     1867.33     1801.59     30.94 o 
   7   0  14      102.56       90.79      7.91 o 
   8   0  14      399.83      361.55     15.12 o 
   9   0  14      244.14      223.72     12.45 o 
  10   0  14       11.85       11.47      3.82 o 
  11   0  14      100.50      109.46      9.43 o 
  12   0  14        3.73       10.31      3.20 o 
 -13   1  14        9.43       15.64      2.22 o 
 -12   1  14        6.32        8.59      1.86 o 
 -11   1  14        4.95        7.93      1.83 o 
 -10   1  14      109.87      106.84      3.82 o 
  -9   1  14       31.98       28.35      2.36 o 
  -8   1  14       78.99       71.19      4.74 o 
  -7   1  14       24.71       21.37      2.04 o 
  -6   1  14       15.49       24.55      1.78 o 
  -5   1  14       47.73       46.96      2.74 o 
  -4   1  14        0.16        0.14      0.69 o 
  -3   1  14      270.98      252.52      6.93 o 
  -2   1  14      432.60      408.25      5.24 o 
  -1   1  14       39.03       37.69      1.77 o 
   0   1  14      237.85      230.33      4.75 o 
   1   1  14      180.27      208.81      6.28 o 
   2   1  14      178.40      175.43      3.21 o 
   3   1  14      123.23      104.90      2.85 o 
   4   1  14      103.37       97.73      3.31 o 
   5   1  14        4.64        5.24      1.67 o 
   6   1  14      420.30      427.10      9.94 o 
   7   1  14       25.62       24.49      2.82 o 
   8   1  14        4.21        4.56      2.26 o 
   9   1  14      150.19      148.81      8.80 o 
  10   1  14       32.43       36.65      4.52 o 
  11   1  14        0.48        2.49      1.79 o 
  12   1  14       49.88       58.27      5.23 o 
 -13   2  14       42.37       52.87      3.97 o 
 -12   2  14       61.18       73.28      5.49 o 
 -11   2  14        1.14        1.26      1.13 o 
 -10   2  14       15.68       17.13      2.12 o 
  -9   2  14       71.45       66.21      3.07 o 
  -8   2  14       15.06       14.06      1.84 o 
  -7   2  14       26.05       29.31      2.36 o 
  -6   2  14      331.77      308.03      8.53 o 
  -5   2  14        1.24        2.17      1.17 o 
  -4   2  14      662.39      646.56     20.20 o 
  -3   2  14      519.37      479.00     14.11 o 
  -2   2  14      144.26      142.43      4.08 o 
  -1   2  14      413.10      402.92      9.93 o 
   0   2  14       70.02       70.54      4.05 o 
   1   2  14        6.01        7.11      1.06 o 
   2   2  14       34.73       40.52      1.92 o 
   3   2  14       34.95       34.99      2.23 o 
   4   2  14        0.54        0.60      1.09 o 
   5   2  14       14.68       11.44      1.69 o 
   6   2  14       37.97       32.03      3.01 o 
   7   2  14       16.37       14.36      2.39 o 
   8   2  14      178.36      168.53      5.96 o 
   9   2  14       83.90       73.01      4.44 o 
  10   2  14       33.44       40.71      5.34 o 
  11   2  14       52.04       58.83      4.96 o 
  12   2  14        1.39        3.49      1.76 o 
 -12   3  14        7.54       12.41      2.03 o 
 -11   3  14       85.42       84.39      4.26 o 
 -10   3  14        1.25        4.37      1.36 o 
  -9   3  14        7.61        9.05      1.99 o 
  -8   3  14       41.86       39.11      2.73 o 
  -7   3  14        1.93        0.04      1.14 o 
  -6   3  14        2.80        0.00      1.13 o 
  -5   3  14      682.79      628.01     16.63 o 
  -4   3  14        3.26        3.61      1.35 o 
  -3   3  14      226.89      224.75      4.88 o 
  -2   3  14      235.90      234.62      8.68 o 
  -1   3  14        8.73        8.11      1.55 o 
   0   3  14      310.06      298.06      5.82 o 
   1   3  14      124.22      134.05      3.90 o 
   2   3  14        0.03        1.22      0.92 o 
   3   3  14      316.34      302.23      5.91 o 
   4   3  14        3.03        1.28      1.00 o 
   5   3  14      141.71      140.51      4.30 o 
   6   3  14        3.79        3.65      1.27 o 
   7   3  14      133.31      121.11      5.08 o 
   8   3  14       59.82       57.56      4.26 o 
   9   3  14        5.91        7.90      2.08 o 
  10   3  14       98.69       95.08      4.94 o 
  11   3  14        3.63        6.52      2.26 o 
 -12   4  14        1.99        2.62      1.31 o 
 -11   4  14        2.86        7.34      2.11 o 
 -10   4  14        0.43        0.98      1.10 o 
  -9   4  14       14.10       11.98      1.79 o 
  -8   4  14        7.47        6.78      1.61 o 
  -7   4  14       85.90       73.05      3.81 o 
  -6   4  14      323.16      283.89     11.21 o 
  -5   4  14      224.47      208.61      8.96 o 
  -4   4  14      280.09      293.02      7.93 o 
  -3   4  14      506.34      457.57     11.22 o 
  -2   4  14      414.30      366.34      7.01 o 
  -1   4  14      200.74      192.07      5.08 o 
   0   4  14       27.53       30.16      2.44 o 
   1   4  14      206.15      181.50      5.85 o 
   2   4  14        0.02        1.33      1.44 o 
   3   4  14       31.01       34.90      3.15 o 
   4   4  14       44.74       40.29      3.29 o 
   5   4  14        0.49        1.95      1.35 o 
   6   4  14       19.37       23.46      2.42 o 
   7   4  14       13.37       17.08      2.21 o 
   8   4  14       40.61       47.97      3.88 o 
   9   4  14       12.52       15.43      2.58 o 
  10   4  14       22.92       29.53      3.47 o 
 -11   5  14        4.62        8.28      2.12 o 
 -10   5  14       14.18       17.90      2.05 o 
  -9   5  14        4.85        6.48      1.76 o 
  -8   5  14       42.40       41.19      2.85 o 
  -7   5  14        7.35        3.89      1.50 o 
  -6   5  14        1.35        3.63      1.93 o 
  -5   5  14       60.08       50.69      3.22 o 
  -4   5  14      173.22      146.87      4.92 o 
  -3   5  14      113.60      103.62      4.16 o 
  -2   5  14      471.21      414.46      8.32 o 
  -1   5  14       26.45       32.55      2.73 o 
   0   5  14       51.03       41.43      3.57 o 
   1   5  14        9.83       14.59      2.48 o 
   2   5  14        2.29        1.66      1.58 o 
   3   5  14        3.46        4.08      1.86 o 
   4   5  14       27.71       22.33      2.91 o 
   5   5  14       21.72       23.38      3.05 o 
   6   5  14       10.07        8.86      2.19 o 
   7   5  14       11.35       15.11      2.59 o 
   8   5  14        0.23        3.44      2.50 o 
   9   5  14       28.81       40.07      5.03 o 
  -9   6  14        0.69        2.08      1.20 o 
  -8   6  14        1.71        2.02      1.28 o 
  -7   6  14        0.70        2.04      1.32 o 
  -6   6  14       13.88       19.14      2.45 o 
  -5   6  14       13.51       17.94      2.35 o 
  -4   6  14        5.72        6.02      1.73 o 
  -3   6  14       21.20       18.76      2.47 o 
  -2   6  14       20.74       19.46      2.39 o 
  -1   6  14        6.47        4.63      1.48 o 
   0   6  14        4.66        3.52      1.81 o 
   1   6  14        4.54        5.64      1.91 o 
   2   6  14       28.60       29.03      3.31 o 
   3   6  14        1.87        2.01      1.59 o 
   4   6  14        4.73        3.42      1.53 o 
   5   6  14        0.33        0.85      1.63 o 
   6   6  14        4.81        6.27      2.04 o 
   7   6  14       14.01       24.03      3.18 o 
   8   6  14       19.05       22.80      3.15 o 
  -7   7  14        6.51        9.35      1.60 o 
  -6   7  14        2.44        3.62      1.37 o 
  -5   7  14        1.68        3.50      2.17 o 
  -4   7  14        3.75        5.58      1.60 o 
  -3   7  14        4.11        2.51      1.39 o 
  -2   7  14        8.88       10.90      1.96 o 
  -1   7  14       51.81       43.76      4.09 o 
   0   7  14        0.57        1.64      1.60 o 
   1   7  14        4.07        6.22      2.00 o 
   2   7  14       30.69       27.20      2.77 o 
   3   7  14        0.00        0.00      1.06 o 
   4   7  14       10.51        8.36      1.95 o 
   5   7  14        0.05        3.64      1.90 o 
   6   7  14       17.47       14.72      2.68 o 
  -4   8  14        6.33        8.81      2.27 o 
  -3   8  14       22.11       22.76      2.69 o 
  -2   8  14        8.53       15.51      2.71 o 
  -1   8  14       50.42       50.16      4.48 o 
   0   8  14       87.99       81.40      4.79 o 
   1   8  14        4.12        4.85      1.90 o 
   2   8  14       25.17       27.87      3.53 o 
   3   8  14        7.57       12.73      2.11 o 
 -13   1  15        5.17        8.69      1.89 o 
 -12   1  15        0.00        1.66      1.28 o 
 -11   1  15        0.27        1.42      1.18 o 
 -10   1  15        7.57       11.02      1.72 o 
  -9   1  15        5.94        7.05      1.53 o 
  -8   1  15        1.03        1.51      1.23 o 
  -7   1  15       48.88       48.83      2.61 o 
  -6   1  15       88.04       88.49      4.29 o 
  -5   1  15      148.13      143.78      4.34 o 
  -4   1  15        1.94        2.49      0.98 o 
  -3   1  15      265.08      234.62      8.15 o 
  -2   1  15      368.30      349.58     11.53 o 
  -1   1  15      414.78      372.78      9.74 o 
   0   1  15      273.77      284.26      7.09 o 
   1   1  15       14.02       12.57      1.20 o 
   2   1  15        4.30        9.80      2.34 o 
   3   1  15      138.90      128.46      3.82 o 
   4   1  15        1.32        1.12      1.00 o 
   5   1  15        4.91        6.23      1.90 o 
   6   1  15      907.01      827.89     20.47 o 
   7   1  15        5.38        4.55      2.33 o 
   8   1  15        6.70        9.61      2.67 o 
   9   1  15       50.84       54.14      4.96 o 
  10   1  15       28.49       29.44      4.18 o 
  11   1  15        3.52        4.90      1.92 o 
 -12   2  15       10.28        8.56      1.85 o 
 -11   2  15        2.99        4.02      1.28 o 
 -10   2  15       15.94       14.38      1.90 o 
  -9   2  15        1.02        0.92      1.10 o 
  -8   2  15        8.92        8.18      1.56 o 
  -7   2  15        6.02        7.54      1.51 o 
  -6   2  15       60.83       55.78      2.75 o 
  -5   2  15        7.10        8.52      1.63 o 
  -4   2  15       74.65       66.87      2.94 o 
  -3   2  15      599.77      560.07     17.20 o 
  -2   2  15        0.00        0.15      0.98 o 
  -1   2  15      249.04      224.16      6.95 o 
   0   2  15      153.31      146.34      3.58 o 
   1   2  15        0.12        1.53      0.79 o 
   2   2  15       40.08       38.14      2.37 o 
   3   2  15       46.36       45.42      2.41 o 
   4   2  15        0.02        0.00      0.85 o 
   5   2  15      174.15      159.93      4.52 o 
   6   2  15       15.29       22.77      2.77 o 
   7   2  15      103.21       88.78      4.39 o 
   8   2  15       62.71       62.16      3.89 o 
   9   2  15       27.08       35.22      4.56 o 
  10   2  15       11.82        9.30      2.58 o 
  11   2  15       15.93       22.25      4.31 o 
 -12   3  15        7.16       13.55      2.20 o 
 -11   3  15       23.96       28.62      2.69 o 
 -10   3  15       47.38       49.15      3.13 o 
  -9   3  15        3.97        4.97      1.37 o 
  -8   3  15       53.72       47.12      2.86 o 
  -7   3  15       39.63       41.60      2.82 o 
  -6   3  15      282.21      281.09      8.99 o 
  -5   3  15      739.05      658.11     17.44 o 
  -4   3  15       98.64      100.90      4.03 o 
  -3   3  15      883.87      837.65     10.52 o 
  -2   3  15      475.79      430.88      9.05 o 
  -1   3  15       86.73       81.61      3.38 o 
   0   3  15        4.32        5.31      1.31 o 
   1   3  15        9.45       13.19      1.73 o 
   2   3  15        7.17        6.24      1.72 o 
   3   3  15        2.95        3.47      1.32 o 
   4   3  15       13.65       15.83      1.93 o 
   5   3  15       25.25       27.00      2.45 o 
   6   3  15       89.80      106.86      3.97 o 
   7   3  15      210.38      200.69      6.58 o 
   8   3  15       72.62       74.58      4.31 o 
   9   3  15       76.25       83.68      4.63 o 
  10   3  15       79.23       83.75      4.67 o 
  11   3  15       13.86       20.70      3.56 o 
 -11   4  15        1.64        6.28      1.49 o 
 -10   4  15        8.22       10.59      1.71 o 
  -9   4  15        1.54        3.18      1.38 o 
  -8   4  15        0.14        0.71      1.05 o 
  -7   4  15       10.21       11.63      1.74 o 
  -6   4  15      117.76      109.56      4.39 o 
  -5   4  15        0.15        1.97      1.43 o 
  -4   4  15      351.66      313.81      8.50 o 
  -3   4  15      124.19      120.49      5.40 o 
  -2   4  15       76.41       75.89      3.59 o 
  -1   4  15      105.52       87.92      3.72 o 
   0   4  15      143.11      125.71      4.19 o 
   1   4  15        2.65        2.03      1.52 o 
   2   4  15      133.37      118.14      4.92 o 
   3   4  15      119.56      104.42      4.76 o 
   4   4  15       20.98       20.75      2.78 o 
   5   4  15      118.23      127.22      5.96 o 
   6   4  15       34.01       35.30      3.42 o 
   7   4  15        0.07        0.99      1.52 o 
   8   4  15      104.94       97.93      4.96 o 
   9   4  15      165.13      180.41      6.72 o 
  10   4  15        0.29        6.14      1.87 o 
 -10   5  15       26.61       32.16      2.73 o 
  -9   5  15        3.11        6.80      1.54 o 
  -8   5  15       16.80       20.76      2.65 o 
  -7   5  15       36.43       42.81      3.45 o 
  -6   5  15        0.07        0.00      1.07 o 
  -5   5  15        1.05        3.23      1.57 o 
  -4   5  15       97.32       90.87      4.40 o 
  -3   5  15        0.18        1.01      1.26 o 
  -2   5  15       15.44       15.09      2.19 o 
  -1   5  15       13.12       16.66      2.18 o 
   0   5  15        2.18        3.18      2.33 o 
   1   5  15       19.30       27.23      3.15 o 
   2   5  15       13.39       14.38      2.51 o 
   3   5  15       38.52       40.36      3.64 o 
   4   5  15      102.56       98.92      4.83 o 
   5   5  15        4.55        7.22      1.99 o 
   6   5  15       31.05       35.47      3.69 o 
   7   5  15       46.02       50.56      4.44 o 
   8   5  15       46.72       58.66      5.06 o 
   9   5  15        6.00       10.91      5.56 o 
  -9   6  15       63.16       71.37      3.87 o 
  -8   6  15       10.93       10.10      1.91 o 
  -7   6  15        9.36       18.43      2.47 o 
  -6   6  15      115.43      119.19      4.84 o 
  -5   6  15       42.58       40.81      3.54 o 
  -4   6  15        1.72        4.74      1.86 o 
  -3   6  15      283.14      241.11      6.51 o 
  -2   6  15       41.91       49.19      3.36 o 
  -1   6  15       99.75       82.50      4.67 o 
   0   6  15       73.21       68.30      4.45 o 
   1   6  15        9.67       12.24      2.41 o 
   2   6  15       32.01       39.69      3.93 o 
   3   6  15       76.08       77.67      4.50 o 
   4   6  15        0.08        0.25      2.41 o 
   5   6  15       58.25       64.80      5.34 o 
   6   6  15       29.87       34.48      3.64 o 
   7   6  15        5.19        6.68      2.06 o 
  -6   7  15        0.29        3.35      1.33 o 
  -5   7  15       10.81       20.86      2.58 o 
  -4   7  15       13.49       22.07      2.65 o 
  -3   7  15       22.17       23.68      2.68 o 
  -2   7  15       29.27       36.61      3.93 o 
  -1   7  15       38.67       44.12      4.29 o 
   0   7  15        8.12       11.42      2.34 o 
   1   7  15       39.18       44.70      4.12 o 
   2   7  15        5.15       12.92      2.71 o 
   3   7  15        2.37        2.66      1.37 o 
   4   7  15       23.48       33.25      3.73 o 
   5   7  15       12.61       21.73      3.04 o 
  -2   8  15       25.42       30.89      3.65 o 
  -1   8  15       33.26       50.36      4.57 o 
   0   8  15        3.91        8.96      2.17 o 
   1   8  15        0.55        4.26      1.63 o 
 -12   0  16        2.01        4.02      2.49 o 
 -11   0  16       14.53       17.01      3.21 o 
 -10   0  16        5.05        6.31      2.45 o 
  -9   0  16        5.90        8.12      2.38 o 
  -8   0  16       41.65       44.13      3.28 o 
  -7   0  16        2.23        2.56      1.35 o 
  -6   0  16      328.66      306.85      9.81 o 
  -5   0  16      568.19      501.19     13.99 o 
  -4   0  16       39.91       38.93      3.11 o 
  -3   0  16      571.29      513.02     14.60 o 
  -2   0  16      501.51      427.83     12.17 o 
  -1   0  16       84.98       78.33      3.52 o 
   0   0  16        1.33        2.53      1.19 o 
   1   0  16      106.48       95.35      5.48 o 
   2   0  16       24.84       24.22      2.32 o 
   3   0  16       21.73       18.52      2.53 o 
   4   0  16        0.36        0.00      1.78 o 
   5   0  16      866.89      871.85     22.23 o 
   6   0  16       12.38       18.94      4.80 o 
   7   0  16       14.32       17.16      4.62 o 
   8   0  16       26.37       27.74      5.87 o 
   9   0  16      106.80      106.53      8.98 o 
  10   0  16       31.43       57.35      6.76 o 
  11   0  16       24.45       31.12      6.22 o 
 -12   1  16        5.08        5.37      1.59 o 
 -11   1  16        6.06        8.45      1.53 o 
 -10   1  16       28.86       32.22      3.72 o 
  -9   1  16        2.81        3.55      1.32 o 
  -8   1  16      127.50      121.15      3.99 o 
  -7   1  16       26.79       24.80      2.30 o 
  -6   1  16       12.38       16.51      1.90 o 
  -5   1  16      108.70       94.70      3.40 o 
  -4   1  16     1235.43     1238.74     26.26 o 
  -3   1  16      276.46      266.03      5.30 o 
  -2   1  16      198.01      183.58      3.84 o 
  -1   1  16     1065.79     1032.88     21.18 o 
   0   1  16       91.28       83.04      2.52 o 
   1   1  16      192.92      177.94      3.99 o 
   2   1  16       10.67       14.24      1.52 o 
   3   1  16       51.29       51.44      2.64 o 
   4   1  16      284.01      261.01     10.24 o 
   5   1  16       46.15       38.55      3.62 o 
   6   1  16       20.22       20.89      3.56 o 
   7   1  16      213.32      206.70      8.33 o 
   8   1  16      107.60      115.65      8.09 o 
   9   1  16        0.82        1.38      2.36 o 
  10   1  16       43.86       52.21      5.40 o 
  11   1  16       33.23       31.40      4.30 o 
 -12   2  16       18.58       21.57      2.69 o 
 -11   2  16        1.65        4.58      1.29 o 
 -10   2  16       60.13       62.73      3.17 o 
  -9   2  16        1.92        1.84      1.07 o 
  -8   2  16       41.11       43.21      2.82 o 
  -7   2  16       66.21       62.29      4.93 o 
  -6   2  16      128.04      115.31      3.85 o 
  -5   2  16      278.84      281.00      6.83 o 
  -4   2  16      418.66      417.30     10.93 o 
  -3   2  16      436.23      396.83     10.89 o 
  -2   2  16       32.91       26.33      2.60 o 
  -1   2  16      107.33      103.91      3.78 o 
   0   2  16      223.37      202.78      7.23 o 
   1   2  16        5.87        6.93      1.18 o 
   2   2  16       72.20       63.75      2.89 o 
   3   2  16       25.48       29.18      2.39 o 
   4   2  16       64.63       63.96      3.04 o 
   5   2  16        9.20       13.04      2.24 o 
   6   2  16      116.65      113.46      4.85 o 
   7   2  16       24.43       19.56      2.77 o 
   8   2  16       68.11       69.24      5.12 o 
   9   2  16      103.24       98.17      6.16 o 
  10   2  16        0.39        0.65      1.60 o 
 -11   3  16       48.76       60.03      3.42 o 
 -10   3  16        3.43        7.67      1.61 o 
  -9   3  16        0.00        0.00      0.96 o 
  -8   3  16        0.08        0.05      1.25 o 
  -7   3  16        7.00        6.51      1.45 o 
  -6   3  16       12.09       10.83      1.77 o 
  -5   3  16       65.94       61.92      3.06 o 
  -4   3  16      287.99      276.74      6.51 o 
  -3   3  16       62.38       53.42      3.22 o 
  -2   3  16       85.82       79.42      3.60 o 
  -1   3  16       40.55       28.17      2.50 o 
   0   3  16       80.90       72.77      3.20 o 
   1   3  16      292.11      278.45      7.22 o 
   2   3  16        5.74        3.16      1.60 o 
   3   3  16        0.20        0.55      1.30 o 
   4   3  16       79.00       87.58      3.57 o 
   5   3  16       18.35       17.44      2.10 o 
   6   3  16        0.30        0.73      1.46 o 
   7   3  16       48.12       53.50      4.00 o 
   8   3  16       20.90       22.38      3.07 o 
   9   3  16       21.19       26.20      3.21 o 
  10   3  16       60.67       58.18      5.35 o 
 -10   4  16        1.31        3.03      1.16 o 
  -9   4  16        6.97        9.94      1.79 o 
  -8   4  16       26.04       28.11      2.53 o 
  -7   4  16        1.44        1.59      1.39 o 
  -6   4  16        4.11        8.88      1.86 o 
  -5   4  16        0.26        1.33      1.34 o 
  -4   4  16       64.99       58.82      3.40 o 
  -3   4  16      115.98      104.85      4.26 o 
  -2   4  16      135.30      131.17      4.64 o 
  -1   4  16      478.84      476.32      8.31 o 
   0   4  16       54.48       47.73      3.80 o 
   1   4  16       99.52       93.31      5.11 o 
   2   4  16       26.62       29.95      3.19 o 
   3   4  16       26.91       28.04      3.16 o 
   4   4  16        2.61        2.77      1.58 o 
   5   4  16        8.58        6.90      1.95 o 
   6   4  16       51.43       56.92      3.85 o 
   7   4  16        5.35        9.23      2.65 o 
   8   4  16       89.21      102.92      5.11 o 
   9   4  16       31.70       39.98      4.01 o 
  -9   5  16        8.35       10.62      2.36 o 
  -8   5  16        3.05        4.79      1.46 o 
  -7   5  16        0.43        2.79      1.40 o 
  -6   5  16        4.93        3.85      1.58 o 
  -5   5  16        0.30        2.19      1.37 o 
  -4   5  16        3.75        4.24      1.55 o 
  -3   5  16       68.11       63.01      3.48 o 
  -2   5  16      144.52      113.82      4.41 o 
  -1   5  16       32.81       34.58      2.93 o 
   0   5  16       71.12       64.68      4.04 o 
   1   5  16       84.05       87.87      4.65 o 
   2   5  16       50.43       45.13      3.88 o 
   3   5  16       20.12       21.63      2.98 o 
   4   5  16       68.51       64.99      4.52 o 
   5   5  16        2.70        5.88      2.41 o 
   6   5  16        1.14        2.46      1.56 o 
   7   5  16        7.70       13.86      2.58 o 
   8   5  16       28.85       39.36      4.99 o 
  -8   6  16        2.25        3.58      1.39 o 
  -7   6  16       18.23       21.71      2.65 o 
  -6   6  16        2.46        5.82      1.62 o 
  -5   6  16        2.26        4.42      3.03 o 
  -4   6  16       41.63       45.91      3.59 o 
  -3   6  16        0.07        2.61      1.41 o 
  -2   6  16       16.19       17.78      2.44 o 
  -1   6  16       88.09       86.78      5.05 o 
   0   6  16       11.97       14.39      2.64 o 
   1   6  16        5.51        5.85      1.84 o 
   2   6  16       33.80       38.19      3.83 o 
   3   6  16        0.19        1.61      1.49 o 
   4   6  16        3.71        6.52      1.89 o 
   5   6  16        8.63       11.55      2.50 o 
   6   6  16        1.50        2.77      1.70 o 
  -5   7  16        1.13        3.42      1.42 o 
  -4   7  16        3.62        8.86      1.79 o 
  -3   7  16        0.32        3.38      1.44 o 
  -2   7  16        5.35        4.19      1.84 o 
  -1   7  16        1.34        3.53      2.59 o 
   0   7  16        0.00        0.00      1.29 o 
   1   7  16        1.24        3.66      1.55 o 
   2   7  16        2.08        3.96      1.64 o 
   3   7  16        0.08        1.85      1.66 o 
   4   7  16       12.59        6.81      2.12 o 
 -11   1  17        3.54        6.81      1.69 o 
 -10   1  17       12.27       15.02      2.10 o 
  -9   1  17        8.04        8.56      1.79 o 
  -8   1  17        1.48        1.38      1.11 o 
  -7   1  17        3.51        4.60      1.33 o 
  -6   1  17        8.31        8.46      1.53 o 
  -5   1  17       13.92       20.33      2.12 o 
  -4   1  17        2.30        3.13      1.38 o 
  -3   1  17        4.25        6.31      1.26 o 
  -2   1  17       13.62       12.25      1.54 o 
  -1   1  17        7.83       10.41      1.37 o 
   0   1  17      100.96       91.63      3.87 o 
   1   1  17       11.59       11.20      1.45 o 
   2   1  17        3.05        0.10      0.99 o 
   3   1  17       73.05       63.47      2.99 o 
   4   1  17      255.05      234.42      6.57 o 
   5   1  17       25.73       33.27      4.21 o 
   6   1  17      300.68      271.52     19.12 o 
   7   1  17       15.58       14.68      3.23 o 
   8   1  17        5.73        8.24      2.67 o 
   9   1  17       13.93       15.16      4.71 o 
  10   1  17        0.01        3.95      1.87 o 
 -11   2  17        8.46       13.44      1.90 o 
 -10   2  17       11.13       14.24      2.31 o 
  -9   2  17       18.58       28.79      2.55 o 
  -8   2  17        0.25        1.80      1.12 o 
  -7   2  17       10.04       10.23      1.71 o 
  -6   2  17       96.02       85.99      3.45 o 
  -5   2  17       58.98       56.60      2.87 o 
  -4   2  17        0.05        0.00      1.16 o 
  -3   2  17       15.23       18.12      2.37 o 
  -2   2  17       22.97       25.81      2.51 o 
  -1   2  17       58.88       53.31      2.93 o 
   0   2  17      105.93       94.95      4.47 o 
   1   2  17       50.76       41.69      2.25 o 
   2   2  17       62.12       51.91      2.84 o 
   3   2  17      228.18      210.75      5.34 o 
   4   2  17        0.47        0.00      1.24 o 
   5   2  17        3.53        2.65      1.51 o 
   6   2  17       80.86       70.09      4.15 o 
   7   2  17       11.57       12.29      2.94 o 
   8   2  17        5.75        5.77      2.98 o 
   9   2  17        4.69       11.82      3.78 o 
  10   2  17        1.43        3.77      2.00 o 
 -11   3  17        9.90       13.14      1.85 o 
 -10   3  17       24.95       30.06      2.67 o 
  -9   3  17       12.38       11.88      1.86 o 
  -8   3  17      108.46      109.24      5.03 o 
  -7   3  17       15.22       18.04      2.09 o 
  -6   3  17        0.08        0.00      1.09 o 
  -5   3  17      270.19      254.55      6.51 o 
  -4   3  17       28.29       27.42      2.78 o 
  -3   3  17       95.86       85.20      3.80 o 
  -2   3  17       30.78       33.39      2.82 o 
  -1   3  17        7.07        7.71      1.75 o 
   0   3  17       15.10       16.28      2.05 o 
   1   3  17       70.10       64.36      3.86 o 
   2   3  17        9.09       12.34      2.34 o 
   3   3  17       12.88        8.38      2.03 o 
   4   3  17      141.70      125.24      8.48 o 
   5   3  17       38.30       43.34      2.87 o 
   6   3  17       17.48       19.52      2.68 o 
   7   3  17       93.51       88.37      4.60 o 
   8   3  17       24.64       28.30      3.32 o 
   9   3  17       33.50       43.19      5.04 o 
 -10   4  17        3.43        5.34      2.58 o 
  -9   4  17       16.43       20.74      2.21 o 
  -8   4  17        8.08       11.38      2.09 o 
  -7   4  17        0.01        0.54      1.22 o 
  -6   4  17       79.25       85.09      4.04 o 
  -5   4  17        3.33        3.03      1.55 o 
  -4   4  17        0.22        1.66      1.31 o 
  -3   4  17       38.38       39.64      3.13 o 
  -2   4  17       89.69       83.65      3.79 o 
  -1   4  17        7.06        7.02      1.61 o 
   0   4  17       96.10       84.31      4.53 o 
   1   4  17       19.31       15.61      2.59 o 
   2   4  17        6.19        3.57      1.69 o 
   3   4  17       23.62       26.09      3.11 o 
   4   4  17        3.50        5.63      1.83 o 
   5   4  17       38.86       36.72      3.57 o 
   6   4  17      115.21      114.63      6.73 o 
   7   4  17       17.90       23.13      3.90 o 
   8   4  17       55.83       58.66      5.33 o 
  -8   5  17       14.90       20.10      2.47 o 
  -7   5  17       16.18       15.79      2.35 o 
  -6   5  17        6.56        8.73      1.82 o 
  -5   5  17       36.06       40.42      3.39 o 
  -4   5  17       87.44       87.78      7.03 o 
  -3   5  17        0.34        0.63      1.35 o 
  -2   5  17       14.96       22.96      2.62 o 
  -1   5  17      124.74      122.05      5.63 o 
   0   5  17        0.05        0.00      1.31 o 
   1   5  17       22.78       34.59      3.69 o 
   2   5  17       58.55       52.37      3.92 o 
   3   5  17       24.95       25.38      3.17 o 
   4   5  17       39.53       40.32      3.83 o 
   5   5  17        9.52       10.95      2.27 o 
   6   5  17        1.02        2.87      1.60 o 
   7   5  17       71.74       75.39      5.73 o 
  -7   6  17        2.10        4.89      1.49 o 
  -6   6  17       64.67       66.92      3.74 o 
  -5   6  17       44.16       44.48      3.62 o 
  -4   6  17        7.27       13.11      2.21 o 
  -3   6  17      307.13      265.24      7.14 o 
  -2   6  17       62.81       73.24      4.60 o 
  -1   6  17       28.15       31.67      3.69 o 
   0   6  17      112.09      111.00      5.49 o 
   1   6  17       34.10       38.59      3.92 o 
   2   6  17       18.74       16.78      2.78 o 
   3   6  17       65.70       68.72      4.41 o 
   4   6  17        3.30        2.13      1.51 o 
   5   6  17       17.49       23.97      3.24 o 
  -3   7  17       42.27       48.58      4.51 o 
  -2   7  17      104.53      110.18      5.69 o 
  -1   7  17       62.12       64.80      4.55 o 
   0   7  17        0.09        2.88      1.57 o 
   1   7  17       23.40       31.30      3.80 o 
   2   7  17       38.72       52.02      4.55 o 
 -11   0  18       29.13       31.23      4.44 o 
 -10   0  18       29.60       30.31      6.18 o 
  -9   0  18        7.75       10.65      3.29 o 
  -8   0  18        0.85        3.44      1.90 o 
  -7   0  18        9.41        8.10      2.48 o 
  -6   0  18        0.04        0.59      1.27 o 
  -5   0  18       16.81       16.29      2.41 o 
  -4   0  18        1.99        3.87      1.74 o 
  -3   0  18      510.68      512.58     28.51 o 
  -2   0  18      178.18      173.48      7.13 o 
  -1   0  18      317.10      296.43     10.58 o 
   0   0  18      141.40      125.95      5.17 o 
   1   0  18       50.48       45.25      3.74 o 
   2   0  18       99.82       99.03      5.74 o 
   3   0  18       24.86       21.16      4.98 o 
   4   0  18        5.41        4.00      3.56 o 
   5   0  18      177.74      193.76     11.47 o 
   6   0  18       23.68       20.18      5.16 o 
   7   0  18      151.55      145.38     10.40 o 
   8   0  18        1.85        5.42      2.93 o 
   9   0  18       80.10       99.95      8.89 o 
 -11   1  18        4.13        6.67      1.79 o 
 -10   1  18       36.37       37.49      3.35 o 
  -9   1  18       10.24        9.27      1.62 o 
  -8   1  18        2.14        4.01      1.27 o 
  -7   1  18       38.65       39.23      2.81 o 
  -6   1  18       37.22       31.64      2.53 o 
  -5   1  18      206.57      194.44      4.92 o 
  -4   1  18      385.30      365.18     10.18 o 
  -3   1  18        0.07        1.23      1.19 o 
  -2   1  18      321.46      300.91      5.12 o 
  -1   1  18      479.21      445.99      7.60 o 
   0   1  18        0.49        0.34      1.00 o 
   1   1  18      107.97      107.23      3.40 o 
   2   1  18      162.25      153.24      4.56 o 
   3   1  18       24.90       32.16      2.47 o 
   4   1  18      115.53      131.68     10.40 o 
   5   1  18      206.84      209.97      8.42 o 
   6   1  18        5.61       12.97      3.17 o 
   7   1  18      174.14      174.09      8.01 o 
   8   1  18      149.26      151.72      9.34 o 
   9   1  18        5.77        6.18      2.14 o 
 -10   2  18       14.63       24.32      2.81 o 
  -9   2  18        7.99        9.39      1.69 o 
  -8   2  18        1.93        0.91      1.07 o 
  -7   2  18        0.45        0.00      0.96 o 
  -6   2  18       32.88       31.95      2.59 o 
  -5   2  18       18.27       22.68      2.27 o 
  -4   2  18        2.07        2.89      1.46 o 
  -3   2  18       92.19       90.14      3.88 o 
  -2   2  18      211.41      191.19      7.16 o 
  -1   2  18       24.27       29.72      2.67 o 
   0   2  18      421.38      394.84      7.36 o 
   1   2  18       17.82       16.01      2.53 o 
   2   2  18      333.90      332.03      6.77 o 
   3   2  18       69.67       71.69      3.37 o 
   4   2  18        0.01        4.16      1.59 o 
   5   2  18       34.23       43.14      3.70 o 
   6   2  18      153.03      160.46      7.54 o 
   7   2  18       26.84       37.60      4.65 o 
   8   2  18        1.67        9.74      2.58 o 
   9   2  18       39.33       49.26      7.07 o 
 -10   3  18       14.25       22.54      2.35 o 
  -9   3  18        0.69        3.54      1.26 o 
  -8   3  18        0.93        4.56      1.30 o 
  -7   3  18       34.35       36.81      3.27 o 
  -6   3  18       33.99       33.01      3.10 o 
  -5   3  18       16.76       18.93      2.39 o 
  -4   3  18        3.24        6.69      1.73 o 
  -3   3  18        1.97        2.20      1.23 o 
  -2   3  18        0.35        1.69      1.15 o 
  -1   3  18        0.05        0.75      1.18 o 
   0   3  18       13.63       15.15      2.58 o 
   1   3  18       22.84       31.34      3.27 o 
   2   3  18        7.85       11.91      2.40 o 
   3   3  18        3.52        5.25      1.85 o 
   4   3  18       29.91       42.41      3.53 o 
   5   3  18       14.49       14.97      3.13 o 
   6   3  18        1.33        3.73      1.69 o 
   7   3  18        1.18        0.22      1.39 o 
   8   3  18        7.80        8.94      2.64 o 
  -9   4  18       18.98       24.00      3.18 o 
  -8   4  18        6.74        8.96      1.82 o 
  -7   4  18        4.92        6.48      1.58 o 
  -6   4  18       26.84       27.33      2.91 o 
  -5   4  18       68.45       61.52      3.53 o 
  -4   4  18        7.79       11.23      1.98 o 
  -3   4  18       23.59       29.41      2.92 o 
  -2   4  18       28.54       32.35      2.94 o 
  -1   4  18       21.72       21.34      2.93 o 
   0   4  18        2.25        3.72      1.68 o 
   1   4  18        6.84        6.68      2.03 o 
   2   4  18       85.20       83.35      4.48 o 
   3   4  18        6.77       10.83      2.32 o 
   4   4  18        0.91        1.74      1.54 o 
   5   4  18       30.81       35.16      3.66 o 
   6   4  18       12.83       16.04      3.30 o 
   7   4  18        1.27        3.05      2.13 o 
  -7   5  18        0.68        1.80      1.15 o 
  -6   5  18        0.25        2.73      1.36 o 
  -5   5  18        8.53        8.36      1.85 o 
  -4   5  18       16.46       18.87      2.55 o 
  -3   5  18        2.42        4.47      1.52 o 
  -2   5  18        0.72        0.85      1.59 o 
  -1   5  18        3.61        9.06      2.21 o 
   0   5  18       13.80       14.47      2.76 o 
   1   5  18       37.60       27.34      3.40 o 
   2   5  18       11.77       12.20      2.46 o 
   3   5  18       66.50       56.74      4.61 o 
   4   5  18        1.00        3.68      1.70 o 
   5   5  18        9.19        8.66      2.07 o 
   6   5  18        8.00        8.77      2.48 o 
  -5   6  18        1.54        3.73      1.52 o 
  -4   6  18       18.04       13.96      2.30 o 
  -3   6  18       56.20       63.63      4.35 o 
  -2   6  18        0.01        4.92      1.88 o 
  -1   6  18       19.89       23.43      3.19 o 
   0   6  18       14.39       21.23      3.11 o 
   1   6  18        0.70        3.40      2.07 o 
   2   6  18        0.12        0.85      1.31 o 
   3   6  18        1.81        4.27      1.79 o 
   4   6  18        0.07        0.70      1.45 o 
 -10   1  19       12.45       14.50      2.26 o 
  -9   1  19        0.05        2.68      1.36 o 
  -8   1  19        0.03        3.57      1.22 o 
  -7   1  19        3.45        5.27      1.39 o 
  -6   1  19       29.76       29.58      2.56 o 
  -5   1  19       32.59       40.67      2.84 o 
  -4   1  19      183.68      185.94      4.86 o 
  -3   1  19      138.27      134.70      4.10 o 
  -2   1  19        3.57        4.66      1.42 o 
  -1   1  19        2.26        3.76      1.16 o 
   0   1  19       21.15       21.06      1.98 o 
   1   1  19       12.21       16.40      2.07 o 
   2   1  19       17.19       25.17      2.43 o 
   3   1  19       36.08       39.71      4.46 o 
   4   1  19      153.88      163.82      7.48 o 
   5   1  19      150.90      139.38      7.07 o 
   6   1  19        1.30        4.09      2.23 o 
   7   1  19        3.79       10.07      2.88 o 
   8   1  19        0.03        3.20      2.01 o 
 -10   2  19       10.43       15.09      1.97 o 
  -9   2  19        0.96        3.81      1.18 o 
  -8   2  19        6.71        7.45      1.54 o 
  -7   2  19        3.07        7.36      1.55 o 
  -6   2  19       17.64       17.39      2.11 o 
  -5   2  19       54.90       63.71      3.59 o 
  -4   2  19       78.54       84.27      3.92 o 
  -3   2  19        7.06        9.21      1.87 o 
  -2   2  19       57.35       57.08      3.30 o 
  -1   2  19        7.36        6.87      1.58 o 
   0   2  19        0.06        0.65      1.14 o 
   1   2  19        0.47        1.48      1.64 o 
   2   2  19       63.00       60.00      3.83 o 
   3   2  19        7.64        8.01      1.65 o 
   4   2  19        0.82        0.78      1.62 o 
   5   2  19       70.67       78.46      5.33 o 
   6   2  19        7.27        5.49      2.45 o 
   7   2  19        0.20        4.68      2.09 o 
   8   2  19       24.65       28.93      4.24 o 
  -9   3  19        0.39        2.73      1.38 o 
  -8   3  19       18.59       21.35      2.56 o 
  -7   3  19        3.39        5.22      1.59 o 
  -6   3  19        2.62        3.92      1.39 o 
  -5   3  19       45.61       49.30      3.60 o 
  -4   3  19       20.58       23.27      2.61 o 
  -3   3  19       57.35       57.97      3.35 o 
  -2   3  19        0.93        2.39      1.39 o 
  -1   3  19       86.70       91.59      3.97 o 
   0   3  19       22.78       33.36      3.55 o 
   1   3  19       44.69       50.86      4.08 o 
   2   3  19        9.12        8.97      2.15 o 
   3   3  19        0.05        1.00      1.50 o 
   4   3  19       61.22       61.35      3.99 o 
   5   3  19       24.81       28.97      4.19 o 
   6   3  19        4.93       10.32      2.65 o 
   7   3  19       32.87       28.63      6.14 o 
  -8   4  19       14.27       17.58      2.26 o 
  -7   4  19       15.82       17.51      2.39 o 
  -6   4  19       28.51       31.91      3.14 o 
  -5   4  19       17.29       21.41      2.68 o 
  -4   4  19        1.18        0.61      1.30 o 
  -3   4  19       61.37       64.91      3.55 o 
  -2   4  19       69.69       63.17      3.59 o 
  -1   4  19        4.85        7.86      2.14 o 
   0   4  19       24.22       25.98      3.26 o 
   1   4  19       21.66       32.82      4.11 o 
   2   4  19        0.01        0.09      1.31 o 
   3   4  19       52.40       53.11      4.07 o 
   4   4  19       26.49       35.34      3.58 o 
   5   4  19       36.06       39.20      4.75 o 
   6   4  19       50.51       54.77      5.63 o 
  -6   5  19        0.43        2.52      1.25 o 
  -5   5  19       25.30       30.78      3.16 o 
  -4   5  19        6.40        9.72      1.82 o 
  -3   5  19        3.00        5.38      1.58 o 
  -2   5  19       17.82       22.26      3.21 o 
  -1   5  19       99.67      109.83      5.50 o 
   0   5  19       20.37       24.35      3.24 o 
   1   5  19       58.95       62.78      4.13 o 
   2   5  19       60.99       56.18      4.14 o 
   3   5  19        2.21        3.93      1.73 o 
   4   5  19       22.47       29.71      3.54 o 
   5   5  19       22.82       29.71      3.52 o 
  -3   6  19      105.83      109.68      5.71 o 
  -2   6  19       37.12       51.08      4.51 o 
  -1   6  19       16.54       24.73      3.24 o 
   0   6  19      103.20      102.29      5.46 o 
   1   6  19       41.61       46.91      4.41 o 
   2   6  19       18.82       19.19      4.02 o 
  -9   0  20       29.16       36.47      8.31 o 
  -8   0  20        7.72        9.95      2.72 o 
  -7   0  20        4.77        3.84      1.97 o 
  -6   0  20        0.15        0.00      2.09 o 
  -5   0  20      160.46      177.87      9.74 o 
  -4   0  20        3.27        3.53      1.91 o 
  -3   0  20       73.31       65.38      5.35 o 
  -2   0  20      107.71      114.97      4.82 o 
  -1   0  20       37.51       45.44      5.82 o 
   0   0  20      119.34      122.22      6.16 o 
   1   0  20       90.28      107.01      5.71 o 
   2   0  20       14.92       18.14      4.98 o 
   3   0  20      247.99      235.99     12.54 o 
   4   0  20        3.65        2.31      2.76 o 
   5   0  20        8.23        2.58      3.29 o 
   6   0  20        6.48       15.83      4.62 o 
   7   0  20       36.03       29.88      6.14 o 
  -9   1  20       12.56       17.44      2.37 o 
  -8   1  20       19.49       28.83      2.92 o 
  -7   1  20       37.09       37.91      2.77 o 
  -6   1  20       58.69       65.58      4.43 o 
  -5   1  20       87.04       79.06      3.40 o 
  -4   1  20       63.14       61.91      3.51 o 
  -3   1  20       65.08       63.33      3.41 o 
  -2   1  20       17.05       17.34      2.33 o 
  -1   1  20      115.84      115.29      4.32 o 
   0   1  20       36.96       40.23      2.56 o 
   1   1  20       52.47       59.88      3.17 o 
   2   1  20      130.19      144.94      7.92 o 
   3   1  20        5.01       10.04      2.88 o 
   4   1  20      213.06      213.81      8.74 o 
   5   1  20       66.52       70.43      5.37 o 
   6   1  20        6.42        4.88      4.31 o 
   7   1  20       40.53       47.53      5.22 o 
  -9   2  20       13.26       23.75      2.44 o 
  -8   2  20        0.23        2.75      1.19 o 
  -7   2  20        0.01        1.70      1.12 o 
  -6   2  20       16.11       23.37      2.72 o 
  -5   2  20        0.11        1.78      1.31 o 
  -4   2  20       38.38       42.37      3.33 o 
  -3   2  20        6.12       11.21      1.91 o 
  -2   2  20      161.26      155.46      5.14 o 
  -1   2  20       16.92       19.71      2.41 o 
   0   2  20      231.79      241.99      7.28 o 
   1   2  20       14.27       12.94      2.32 o 
   2   2  20       10.91       12.64      2.34 o 
   3   2  20      128.93      123.81      6.66 o 
   4   2  20       17.96       24.27      6.05 o 
   5   2  20       27.59       28.89      4.12 o 
   6   2  20       92.47      100.23     10.31 o 
   7   2  20       11.96       24.30      6.45 o 
  -8   3  20       19.18       22.46      2.67 o 
  -7   3  20        3.13        5.99      1.57 o 
  -6   3  20        2.53        5.52      2.63 o 
  -5   3  20        2.02        2.67      1.31 o 
  -4   3  20       30.05       33.81      3.11 o 
  -3   3  20        6.92        9.86      1.85 o 
  -2   3  20        0.93        3.28      1.38 o 
  -1   3  20       68.31       72.50      4.43 o 
   0   3  20        5.17        5.30      2.11 o 
   1   3  20        0.67        2.78      1.70 o 
   2   3  20       44.41       50.86      3.96 o 
   3   3  20        0.28        0.58      1.43 o 
   4   3  20        1.99        1.64      2.00 o 
   5   3  20       10.21        8.06      3.69 o 
   6   3  20        2.72        4.62      3.29 o 
  -7   4  20        0.39        3.46      1.19 o 
  -6   4  20       17.47       19.87      2.54 o 
  -5   4  20        4.58        5.35      1.54 o 
  -4   4  20        0.52        3.57      1.48 o 
  -3   4  20       13.83       20.75      2.60 o 
  -2   4  20        6.03       12.54      3.19 o 
  -1   4  20        1.47        5.34      1.79 o 
   0   4  20        8.41       13.15      2.46 o 
   1   4  20       14.52       20.09      2.91 o 
   2   4  20        4.05        5.25      1.86 o 
   3   4  20       20.87       27.59      3.33 o 
   4   4  20        0.07        1.79      1.48 o 
   5   4  20        7.01        6.09      2.64 o 
  -4   5  20        2.87        6.29      1.79 o 
  -3   5  20        1.75        4.44      1.69 o 
  -2   5  20       15.78       22.68      3.17 o 
  -1   5  20       14.63       20.31      2.96 o 
   0   5  20        2.53        4.32      1.61 o 
   1   5  20       39.31       42.93      4.12 o 
   2   5  20        6.80       10.04      2.19 o 
   3   5  20       19.28       22.90      3.19 o 
  -8   1  21        0.04        2.76      1.58 o 
  -7   1  21        1.06        2.34      1.29 o 
  -6   1  21      102.21       96.81      5.41 o 
  -5   1  21        0.15        2.25      1.45 o 
  -4   1  21       76.04       77.99      3.85 o 
  -3   1  21        2.20        3.78      1.52 o 
  -2   1  21        0.30        1.66      1.41 o 
  -1   1  21        3.25        3.08      1.33 o 
   0   1  21        0.96        3.79      1.99 o 
   1   1  21        4.03        5.71      2.27 o 
   2   1  21       11.48       14.55      3.10 o 
   3   1  21       17.53       17.62      4.76 o 
   4   1  21        2.63        3.66      4.80 o 
   5   1  21        3.77        4.20      2.62 o 
   6   1  21       45.00       53.44      4.99 o 
  -7   2  21        0.75        4.10      1.35 o 
  -6   2  21       52.63       52.46      3.50 o 
  -5   2  21        6.98       10.57      2.02 o 
  -4   2  21       16.84       21.23      2.59 o 
  -3   2  21        4.66        3.40      1.60 o 
  -2   2  21        0.09        1.75      1.62 o 
  -1   2  21       24.98       30.48      2.93 o 
   0   2  21        1.04        1.90      1.56 o 
   1   2  21        2.39        2.30      3.59 o 
   2   2  21       22.12       27.11      3.21 o 
   3   2  21        5.74        7.02      3.38 o 
   4   2  21        0.17        1.78      2.31 o 
   5   2  21       31.10       33.97      6.67 o 
   6   2  21        1.18        7.74      2.26 o 
  -6   3  21        8.89       15.14      2.09 o 
  -5   3  21        1.16        1.67      1.10 o 
  -4   3  21       19.46       23.62      2.66 o 
  -3   3  21       11.18       14.49      2.21 o 
  -2   3  21        0.01        1.77      1.30 o 
  -1   3  21       35.68       34.62      3.76 o 
   0   3  21       13.49       16.56      2.73 o 
   1   3  21        2.77        6.28      2.09 o 
   2   3  21       15.58       25.03      3.87 o 
   3   3  21        3.40        5.58      1.92 o 
   4   3  21       12.78       21.65      3.73 o 
   5   3  21      110.95      127.51     10.49 o 
  -5   4  21        8.97       14.41      2.12 o 
  -4   4  21        8.00       14.11      2.08 o 
  -3   4  21        0.04        2.75      1.24 o 
  -2   4  21       47.73       50.65      4.47 o 
  -1   4  21       17.51       19.18      2.87 o 
   0   4  21       14.72       19.67      2.89 o 
   1   4  21       42.48       44.52      6.21 o 
   2   4  21        1.13        2.55      1.64 o 
   3   4  21       72.43       76.25      4.52 o 
  -7   0  22       13.51       15.26      3.14 o 
  -6   0  22       44.00       37.61      5.56 o 
  -5   0  22      158.49      169.91      7.98 o 
  -4   0  22       11.14       18.82      3.57 o 
  -3   0  22       30.48       35.21      6.40 o 
  -2   0  22       78.52       78.96      7.82 o 
  -1   0  22       19.47       23.73      3.65 o 
   0   0  22       18.42       28.17      6.09 o 
   1   0  22      139.89      152.05     10.23 o 
   2   0  22        4.28        9.34      4.09 o 
   3   0  22       78.53       91.41      8.45 o 
   4   0  22       36.28       43.75      7.20 o 
   5   0  22       11.17       13.25      4.27 o 
  -6   1  22        7.62        9.97      2.19 o 
  -5   1  22        0.58        0.40      1.35 o 
  -4   1  22        8.27        7.69      2.02 o 
  -3   1  22       88.51       85.54      4.05 o 
  -2   1  22        1.71        3.52      1.41 o 
  -1   1  22       33.05       41.40      3.85 o 
   0   1  22       69.02       71.47      5.17 o 
   1   1  22       39.36       47.32      4.55 o 
   2   1  22       65.60       75.76      7.82 o 
   3   1  22       11.21       16.90      3.48 o 
   4   1  22      106.08      117.93      6.69 o 
   5   1  22       39.39       48.69      4.76 o 
  -6   2  22        0.03        3.02      1.29 o 
  -5   2  22        2.16        2.66      1.30 o 
  -4   2  22       41.57       42.87      3.45 o 
  -3   2  22        0.10        2.53      1.31 o 
  -2   2  22       71.82       66.09      3.60 o 
  -1   2  22        0.90        2.14      1.61 o 
   0   2  22        9.42       14.54      2.49 o 
   1   2  22       39.50       40.32      3.89 o 
   2   2  22        0.99        4.00      3.65 o 
   3   2  22       70.58       81.36      8.27 o 
   4   2  22       87.17       91.94      8.80 o 
  -5   3  22        5.37        6.18      1.55 o 
  -4   3  22        2.87        3.48      1.30 o 
  -3   3  22        3.22        5.55      1.46 o 
  -2   3  22        3.51        4.89      1.79 o 
  -1   3  22       10.64       13.31      2.44 o 
   0   3  22       39.73       40.54      3.99 o 
   1   3  22        0.64        0.06      1.32 o 
   2   3  22       38.36       39.17      3.79 o 
   3   3  22       10.09        8.80      2.45 o 
  -1   4  22        5.12        7.39      2.00 o 
  -4   1  23        0.29        3.98      2.36 o 
  -3   1  23        0.39        1.80      1.78 o 
  -2   1  23        5.33        7.68      1.99 o 
  -1   1  23        0.02        3.85      1.94 o 
   0   1  23        4.77       13.25      2.72 o 
   1   1  23        2.83        5.60      3.38 o 
   2   1  23        3.63        9.16      3.82 o 
  -3   2  23        1.31        4.79      1.55 o 
  -2   2  23        3.92        6.94      1.86 o 
  -1   2  23        6.67       12.45      2.29 o 
   0   2  23        0.04        2.89      1.95 o 
   1   2  23       13.24       24.43      3.86 o 
                                                 
